# Supplementary material for: Cortisol and α-Amylase Secretion Patterns between and within Depressed and Non-Depressed Individuals
Source: PLoS One. 2015 Jul 6;10(7):e0131002. doi: 10.1371/journal.pone.0131002 (PMC4492984; doi:10.1371/journal.pone.0131002)
Supplement: S1 Dataset — (XLSX) [file pone.0131002.s013.xlsx]

## Sheet: File Plos One
ID	Match number	Depression status (0=no depression, 1=depression)	Time	Time_squared	Day	Date	Beepnumber	Evening (0=no evening, 1=evening)	Afternoon (0=no afternoon, 1=afternoon)	Morning (0=no morning, 1=morning)	Beeptime last beep	Monday (0=no Monday, 1=Monday)	Tuesday (0=no Tuesday, 1=Tuesday)	Wednesday (0=no Wednesday, 1=Wednesday)	Thursday (0=no Thursday, 1=Thursday)	Friday (0=no Friday, 1=Friday)	Saturday (0=no Saturday, 1=Saturday)	Sunday (0=no Sunday, 1=Sunday)	Filter (to exclude the invalid datapoints of participant D12)	Chronic antidepressant use (0=no antidepressant use, 1=antidepressant use)	BDI_pre	BDI_post	Gender (0=female, 1=male)	BMI (kg/l2)	Age (years)	Smoking (0=not a smoker, 1= a smoker)	Positive affect_mean	Negative affect_mean	Cortisol (nmolL)	Amylase (UmL)	Caffeine (0=not in previous day part, 1=in previous day part)	Cafeine_recent (0=not in previous 1.5h, 1=in previous 1.5h)	Alcohol (0=not in previous day part, 1=in previous day part)	Alcohol_recent	Caloric_rich_food (0=not in previous 1.5 h, 1=in previous 1.5 h)	Other_food (0=not in previous 1.5h, 1= in previous 1.5 h)	Exercise (0=no exercise in previous day part, 1=exercise in previous day part)	Wakeup (0=not in previous 1 hour, 1=in previous 1 hour)	Nicotine (0=not in previous day part, 1=in previous day part)	Stim_drugs (0=not in previous day part, 1=in previous day part)	Other_drugs (0=not in previous day part, 1=in previous day part)	Cannabis (0=not in previous day part, 1=in previous day part)
24	1	0	0	0	1	2012-05-11	2	0	0	1	23:30:00	0	0	0	0	1	0	0	1	0	0	5	1	21.22	24	0	2.14286	4.28571	3.282	101.38	0	0	0	0	0	0	0	0	0	0	0	0
24	1	0	1	1	1	2012-05-11	4	0	1	0	23:30:00	0	0	0	0	1	0	0	1	0	0	5	1	21.22	24	0	3.57143	3	1.37	143.732	0	0	0	0	0	0	0	0	0	0	0	0
24	1	0	2	4	1	2012-05-11	6	1	0	0	23:30:00	0	0	0	0	1	0	0	1	0	0	5	1	21.22	24	0	2.71429	3.42857	0.86	178.31	1	0	0	0	0	1	0	0	0	0	0	0
24	1	0	3	9	2	2012-05-12	2	0	0	1	23:30:00	0	0	0	0	0	1	0	1	0	0	5	1	21.22	24	0	4.57143	1.71429	6.826	74.939	0	0	0	0	0	0	0	1	0	0	0	0
24	1	0	4	16	2	2012-05-12	4	0	1	0	23:30:00	0	0	0	0	0	1	0	1	0	0	5	1	21.22	24	0	5	2	0.645	108.187	0	0	0	0	0	0	0	0	0	0	0	0
24	1	0	5	25	2	2012-05-12	6	1	0	0	23:30:00	0	0	0	0	0	1	0	1	0	0	5	1	21.22	24	0	4.14286	2.57143	0.548	160.2	0	0	0	0	0	0	0	0	0	0	0	0
24	1	0	6	36	3	2012-05-13	2	0	0	1	23:30:00	0	0	0	0	0	0	1	1	0	0	5	1	21.22	24	0	5.85714	2.14286	2.981	48.966	0	0	0	0	0	0	0	1	0	0	0	0
24	1	0	7	49	3	2012-05-13	4	0	1	0	23:30:00	0	0	0	0	0	0	1	1	0	0	5	1	21.22	24	0	5.28571	1	0.901	99.831	0	0	0	0	0	0	0	0	0	0	0	0
24	1	0	8	64	3	2012-05-13	6	1	0	0	23:30:00	0	0	0	0	0	0	1	1	0	0	5	1	21.22	24	0	4.57143	1.71429	0.51	61.517	0	0	0	0	0	0	0	0	0	0	0	0
24	1	0	9	81	4	2012-05-14	2	0	0	1	23:30:00	1	0	0	0	0	0	0	1	0	0	5	1	21.22	24	0	5	1.57143	3.332	35.593	0	0	0	0	0	0	0	1	0	0	0	0
24	1	0	10	100	4	2012-05-14	4	0	1	0	23:30:00	1	0	0	0	0	0	0	1	0	0	5	1	21.22	24	0	5.85714	1.57143	0.915	191.61	0	0	0	0	0	0	0	0	0	0	0	0
24	1	0	11	121	4	2012-05-14	6	1	0	0	23:30:00	1	0	0	0	0	0	0	1	0	0	5	1	21.22	24	0	4.71429	1.14286	1.07	353.61	0	0	0	0	0	0	0	0	0	0	0	0
24	1	0	12	144	5	2012-05-15	2	0	0	1	23:30:00	0	1	0	0	0	0	0	1	0	0	5	1	21.22	24	0	4.57143	2.71429	3.496	120.76	0	0	0	0	0	0	0	0	0	0	0	0
24	1	0	13	169	5	2012-05-15	4	0	1	0	23:30:00	0	1	0	0	0	0	0	1	0	0	5	1	21.22	24	0	5.28571	2.42857	0.811	145.617	0	0	0	0	0	0	0	0	0	0	0	0
24	1	0	14	196	5	2012-05-15	6	1	0	0	23:30:00	0	1	0	0	0	0	0	1	0	0	5	1	21.22	24	0	3.85714	2.42857	0.74	227.05	0	0	0	0	0	0	0	0	0	0	0	0
24	1	0	15	225	6	2012-05-16	2	0	0	1	23:30:00	0	0	1	0	0	0	0	1	0	0	5	1	21.22	24	0	5.42857	2.28571	1.898	89.188	0	0	0	0	0	0	0	1	0	0	0	0
24	1	0	16	256	6	2012-05-16	4	0	1	0	23:30:00	0	0	1	0	0	0	0	1	0	0	5	1	21.22	24	0	4.42857	2.57143	1.095	196.6	0	0	0	0	0	0	0	0	0	0	0	0
24	1	0	17	289	6	2012-05-16	6	1	0	0	23:30:00	0	0	1	0	0	0	0	1	0	0	5	1	21.22	24	0	2.28571	4.71429	0.807	173.63	0	0	0	0	0	0	0	0	0	0	0	0
24	1	0	18	324	7	2012-05-17	2	0	0	1	23:30:00	0	0	0	1	0	0	0	1	0	0	5	1	21.22	24	0	4	3	2.172	72.651	0	0	0	0	0	0	0	1	0	0	0	0
24	1	0	19	361	7	2012-05-17	4	0	1	0	23:30:00	0	0	0	1	0	0	0	1	0	0	5	1	21.22	24	0	3.71429	3.42857	1.853	129.16	0	0	0	0	0	0	0	0	0	0	0	0
24	1	0	20	400	7	2012-05-17	6	1	0	0	23:30:00	0	0	0	1	0	0	0	1	0	0	5	1	21.22	24	0	3.42857	3.85714	0.301	120.108	0	0	0	0	0	0	0	0	0	0	0	0
24	1	0	21	441	8	2012-05-18	2	0	0	1	23:30:00	0	0	0	0	1	0	0	1	0	0	5	1	21.22	24	0	3.8795	2.94111	2.26465	150.728	0.0408392	0.00594505	0.00170361	0.00170361	0.0580437	0.0740549	0.0388913	1	0	0	0	0
24	1	0	22	484	8	2012-05-18	4	0	1	0	23:30:00	0	0	0	0	1	0	0	1	0	0	5	1	21.22	24	0	3	4	4.05	634.52	0	0	0	0	0	0	0	0	0	0	0	0
24	1	0	23	529	8	2012-05-18	6	1	0	0	23:30:00	0	0	0	0	1	0	0	1	0	0	5	1	21.22	24	0	3.57143	3.28571	0.247	255.48	0	0	0	0	0	0	0	0	0	0	0	0
24	1	0	24	576	9	2012-05-19	2	0	0	1	23:30:00	0	0	0	0	0	1	0	1	0	0	5	1	21.22	24	0	4.28571	2.85714	2.054	132.65	0	0	0	0	0	0	0	1	0	0	0	0
24	1	0	25	625	9	2012-05-19	4	0	1	0	23:30:00	0	0	0	0	0	1	0	1	0	0	5	1	21.22	24	0	3.57143	3.42857	1.724	217.91	1	1	1	1	1	0	0	0	0	0	0	0
24	1	0	26	676	9	2012-05-19	6	1	0	0	23:30:00	0	0	0	0	0	1	0	1	0	0	5	1	21.22	24	0	3	3	0.461	188.64	1	0	0	0	1	0	0	0	0	0	0	0
24	1	0	27	729	10	2012-05-20	2	0	0	1	23:30:00	0	0	0	0	0	0	1	1	0	0	5	1	21.22	24	0	4	2.85714	3.572	52.794	0	0	0	0	0	0	0	1	0	0	0	0
24	1	0	28	784	10	2012-05-20	4	0	1	0	23:30:00	0	0	0	0	0	0	1	1	0	0	5	1	21.22	24	0	4.41398	2.64476	1.22369	151.117	0.19892	0.0915799	0.118942	0.118942	0.142463	-0.000948584	0.00119653	0	0	0	0	0
24	1	0	29	841	10	2012-05-20	6	1	0	0	23:30:00	0	0	0	0	0	0	1	1	0	0	5	1	21.22	24	0	5.28571	1.85714	0.37	106.958	1	0	1	1	0	0	0	0	0	0	0	0
24	1	0	30	900	11	2012-05-21	2	0	0	1	23:30:00	1	0	0	0	0	0	0	1	0	0	5	1	21.22	24	0	5.71429	2.14286	2.711	106.988	0	0	0	0	1	0	0	0	0	0	0	0
24	1	0	31	961	11	2012-05-21	4	0	1	0	23:30:00	1	0	0	0	0	0	0	1	0	0	5	1	21.22	24	0	4.43921	2.62089	1.18865	154.439	0.188956	0.0903953	0.116986	0.116986	0.139341	-0.00889488	0.00354268	0	0	0	0	0
24	1	0	32	1024	11	2012-05-21	6	1	0	0	23:30:00	1	0	0	0	0	0	0	1	0	0	5	1	21.22	24	0	4.71429	2.57143	0.272	62.139	0	0	0	0	0	0	0	0	0	0	0	0
24	1	0	33	1089	12	2012-05-22	2	0	0	1	23:30:00	0	1	0	0	0	0	0	1	0	0	5	1	21.22	24	0	4.85714	3.14286	1.427	80.517	0	0	0	0	0	0	0	0	0	0	0	0
24	1	0	34	1156	12	2012-05-22	4	0	1	0	23:30:00	0	1	0	0	0	0	0	1	0	0	5	1	21.22	24	0	5	3.14286	1.933	111.031	0	0	0	0	0	0	0	0	0	0	0	0
24	1	0	35	1225	12	2012-05-22	6	1	0	0	23:30:00	0	1	0	0	0	0	0	1	0	0	5	1	21.22	24	0	3.71429	2.28571	0.432	78.995	0	0	0	0	0	0	0	0	0	0	0	0
24	1	0	36	1296	13	2012-05-23	2	0	0	1	23:30:00	0	0	1	0	0	0	0	1	0	0	5	1	21.22	24	0	4	2.85714	1.904	57.895	0	0	0	0	0	0	0	0	0	0	0	0
24	1	0	37	1369	13	2012-05-23	4	0	1	0	23:30:00	0	0	1	0	0	0	0	1	0	0	5	1	21.22	24	0	4.71429	2.57143	1.635	126.233	0	0	0	0	0	0	0	0	0	0	0	0
24	1	0	38	1444	13	2012-05-23	6	1	0	0	23:30:00	0	0	1	0	0	0	0	1	0	0	5	1	21.22	24	0	2.42857	4.28571	0.305	119.776	0	0	0	0	0	0	0	0	0	0	0	0
24	1	0	39	1521	14	2012-05-24	2	0	0	1	23:30:00	0	0	0	1	0	0	0	1	0	0	5	1	21.22	24	0	4	2.85714	1.869	48.918	0	0	0	0	0	0	0	0	0	0	0	0
24	1	0	40	1600	14	2012-05-24	4	0	1	0	23:30:00	0	0	0	1	0	0	0	1	0	0	5	1	21.22	24	0	5.28571	2.42857	1.015	156.4	0	0	1	0	0	0	0	0	0	0	0	0
24	1	0	41	1681	14	2012-05-24	6	1	0	0	23:30:00	0	0	0	1	0	0	0	1	0	0	5	1	21.22	24	0	4.42857	2.57143	0.575	109.596	0	0	1	0	0	0	0	0	0	0	0	0
24	1	0	42	1764	15	2012-05-25	2	0	0	1	23:30:00	0	0	0	0	1	0	0	1	0	0	5	1	21.22	24	0	4.14286	2.85714	3.128	115.287	0	0	0	0	0	0	0	1	0	0	0	0
24	1	0	43	1849	15	2012-05-25	4	0	1	0	23:30:00	0	0	0	0	1	0	0	1	0	0	5	1	21.22	24	0	4.04659	2.81742	0.79685	268.793	0.101007	0.0630323	0.0563055	0.0563055	0.054127	0.0151382	0.0036789	0	0	0	0	0
24	1	0	44	1936	15	2012-05-25	6	1	0	0	23:30:00	0	0	0	0	1	0	0	1	0	0	5	1	21.22	24	0	4.85714	2.57143	0.542	156.27	0	0	0	0	0	0	0	0	0	0	0	0
24	1	0	45	2025	16	2012-05-26	2	0	0	1	23:30:00	0	0	0	0	0	1	0	1	0	0	5	1	21.22	24	0	4.28571	2.85714	4.193	128.849	0	0	0	0	0	0	0	0	0	0	0	0
24	1	0	46	2116	16	2012-05-26	4	0	1	0	23:30:00	0	0	0	0	0	1	0	1	0	0	5	1	21.22	24	0	4.48267	2.55522	0.23	106.87	0.141795	0.0806753	0.0996114	0.0996114	0.113517	-0.0363565	0.0111048	0	0	0	0	0
24	1	0	47	2209	16	2012-05-26	6	1	0	0	23:30:00	0	0	0	0	0	1	0	1	0	0	5	1	21.22	24	0	4.42857	1.85714	1.903	53.122	0	0	0	0	0	0	0	0	0	0	0	0
24	1	0	48	2304	17	2012-05-27	2	0	0	1	23:30:00	0	0	0	0	0	0	1	1	0	0	5	1	21.22	24	0	4.14286	2	3.902	43.839	0	0	0	0	0	0	0	1	0	0	0	0
24	1	0	49	2401	17	2012-05-27	4	0	1	0	23:30:00	0	0	0	0	0	0	1	1	0	0	5	1	21.22	24	0	4.47482	2.55283	1.1281	171.628	0.132895	0.0779719	0.0946173	0.0946173	0.106309	-0.0393949	0.0117835	0	0	0	0	0
24	1	0	50	2500	17	2012-05-27	6	1	0	0	23:30:00	0	0	0	0	0	0	1	1	0	0	5	1	21.22	24	0	4.16065	2.42608	1.55909	134.971	0.164	0.0136809	0.0820431	0.0820431	0.0925664	0.0117341	0.0113007	0	0	0	0	0
24	1	0	51	2601	18	2012-05-28	2	0	0	1	23:30:00	1	0	0	0	0	0	0	1	0	0	5	1	21.22	24	0	4.28571	3	0.919	346.87	0	0	0	0	0	0	0	1	0	0	0	0
24	1	0	52	2704	18	2012-05-28	4	0	1	0	23:30:00	1	0	0	0	0	0	0	1	0	0	5	1	21.22	24	0	4.85714	2.28571	0.271	195.59	0	0	0	0	0	0	0	0	0	0	0	0
24	1	0	53	2809	18	2012-05-28	6	1	0	0	23:30:00	1	0	0	0	0	0	0	1	0	0	5	1	21.22	24	0	3.28571	2.71429	0.806	136.742	0	0	0	0	0	0	0	0	0	0	0	0
24	1	0	54	2916	19	2012-05-29	2	0	0	1	23:30:00	0	1	0	0	0	0	0	1	0	0	5	1	21.22	24	0	4.43373	2.52728	2.41123	114.526	-0.0136992	0.00558252	0.0131302	0.0131302	0.0696434	-0.0369984	0.0630162	1	0	0	0	0
24	1	0	55	3025	19	2012-05-29	4	0	1	0	23:30:00	0	1	0	0	0	0	0	1	0	0	5	1	21.22	24	0	4.57143	2.42857	0.51	215.89	0	0	0	0	0	0	0	0	0	0	0	0
24	1	0	56	3136	19	2012-05-29	6	1	0	0	23:30:00	0	1	0	0	0	0	0	1	0	0	5	1	21.22	24	0	4.12475	2.43444	2.733	115.668	0.14685	0.0073459	0.070198	0.070198	0.075653	0.00865667	0.0116392	0	0	0	0	0
24	1	0	57	3249	20	2012-05-30	2	0	0	1	23:30:00	0	0	1	0	0	0	0	1	0	0	5	1	21.22	24	0	5.57143	2.14286	1.363	102.894	0	0	0	0	0	0	0	0	0	0	0	0
24	1	0	58	3364	20	2012-05-30	4	0	1	0	23:30:00	0	0	1	0	0	0	0	1	0	0	5	1	21.22	24	0	5.14286	1.42857	0.336	143.01	0	0	0	0	0	0	0	0	0	0	0	0
24	1	0	59	3481	20	2012-05-30	6	1	0	0	23:30:00	0	0	1	0	0	0	0	1	0	0	5	1	21.22	24	0	4	1.57143	3.406	148.233	0	0	0	0	0	0	0	0	0	0	0	0
24	1	0	60	3600	21	2012-05-31	2	0	0	1	23:30:00	0	0	0	1	0	0	0	1	0	0	5	1	21.22	24	0	4.14286	2.57143	3.215	172.28	0	0	0	0	0	0	1	1	0	0	0	0
24	1	0	61	3721	21	2012-05-31	4	0	1	0	23:30:00	0	0	0	1	0	0	0	1	0	0	5	1	21.22	24	0	3.85714	2.14286	1.198	252.38	0	0	0	0	0	0	0	0	0	0	0	0
24	1	0	62	3844	21	2012-05-31	6	1	0	0	23:30:00	0	0	0	1	0	0	0	1	0	0	5	1	21.22	24	0	3.71429	2	2.38	535.95	0	0	0	0	0	0	0	0	0	0	0	0
24	1	0	63	3969	22	2012-06-01	2	0	0	1	23:30:00	0	0	0	0	1	0	0	1	0	0	5	1	21.22	24	0	4.14286	1.85714	0.406	265.76	0	0	0	0	0	0	0	0	0	0	0	0
24	1	0	64	4096	22	2012-06-01	4	0	1	0	23:30:00	0	0	0	0	1	0	0	1	0	0	5	1	21.22	24	0	3.9145	2.85083	0.950765	292.848	0.0411897	0.0405645	0.014257	0.014257	-0.00586438	0.00532147	0.00453913	0	0	0	0	0
24	1	0	65	4225	22	2012-06-01	6	1	0	0	23:30:00	0	0	0	0	1	0	0	1	0	0	5	1	21.22	24	0	3.57143	2.42857	2.935	179.45	0	0	0	0	0	0	0	0	0	0	0	0
24	1	0	66	4356	23	2012-06-02	2	0	0	1	23:30:00	0	0	0	0	0	1	0	1	0	0	5	1	21.22	24	0	3.85714	3	0.326	148.933	0	0	0	0	0	0	0	0	0	0	0	0
24	1	0	67	4489	23	2012-06-02	4	0	1	0	23:30:00	0	0	0	0	0	1	0	1	0	0	5	1	21.22	24	0	4.312	2.6137	1.32419	182.748	0.0832196	0.0564355	0.0540181	0.0540181	0.048758	-0.0404473	0.0100197	0	0	0	0	0
24	1	0	68	4624	23	2012-06-02	6	1	0	0	23:30:00	0	0	0	0	0	1	0	1	0	0	5	1	21.22	24	0	3.57143	3.28571	3.816	106.289	0	0	0	0	0	0	0	0	0	0	0	0
24	1	0	69	4761	24	2012-06-03	2	0	0	1	23:30:00	0	0	0	0	0	0	1	1	0	0	5	1	21.22	24	0	4.14286	2.42857	4.279	371.15	0	0	0	0	0	0	0	0	0	0	0	0
24	1	0	70	4900	24	2012-06-03	4	0	1	0	23:30:00	0	0	0	0	0	0	1	1	0	0	5	1	21.22	24	0	4.71429	3	1.712	329.24	1	0	0	0	0	0	0	0	0	0	0	0
24	1	0	71	5041	24	2012-06-03	6	1	0	0	23:30:00	0	0	0	0	0	0	1	1	0	0	5	1	21.22	24	0	3.14286	1.85714	5.77	187.85	0	0	0	0	0	0	0	0	0	0	0	0
24	1	0	72	5184	25	2012-06-04	2	0	0	1	23:30:00	1	0	0	0	0	0	0	1	0	0	5	1	21.22	24	0	4.42857	2.85714	1.302	142.87	0	0	0	0	0	0	0	0	0	0	0	0
24	1	0	73	5329	25	2012-06-04	4	0	1	0	23:30:00	1	0	0	0	0	0	0	1	0	0	5	1	21.22	24	0	3.28571	2.71429	0.425	123.787	0	0	0	0	0	0	0	0	0	0	0	0
24	1	0	74	5476	25	2012-06-04	6	1	0	0	23:30:00	1	0	0	0	0	0	0	1	0	0	5	1	21.22	24	0	3.28571	4	2.216	117.322	0	0	0	0	0	0	0	0	0	0	0	0
24	1	0	75	5625	26	2012-06-05	2	0	0	1	23:30:00	0	1	0	0	0	0	0	1	0	0	5	1	21.22	24	0	3.14286	3	4.185	95.452	0	0	0	0	0	0	0	0	0	0	0	0
24	1	0	76	5776	26	2012-06-05	4	0	1	0	23:30:00	0	1	0	0	0	0	0	1	0	0	5	1	21.22	24	0	4.28571	2.71429	2.72	173.59	0	0	0	0	0	0	0	0	0	0	0	0
24	1	0	77	5929	26	2012-06-05	6	1	0	0	23:30:00	0	1	0	0	0	0	0	1	0	0	5	1	21.22	24	0	3.82546	2.57649	1.97084	145.421	0.0924132	-0.0228005	0.0127886	0.0127886	-0.00499703	0.0236523	0.00406953	0	0	0	0	0
24	1	0	78	6084	27	2012-06-06	2	0	0	1	23:30:00	0	0	1	0	0	0	0	1	0	0	5	1	21.22	24	0	4.42857	2.71429	1.132	86.685	0	0	0	0	0	0	0	0	0	0	0	0
24	1	0	79	6241	27	2012-06-06	4	0	1	0	23:30:00	0	0	1	0	0	0	0	1	0	0	5	1	21.22	24	0	3.14286	3.14286	0.659	161.47	0	0	0	0	0	0	0	0	0	0	0	0
24	1	0	80	6400	27	2012-06-06	6	1	0	0	23:30:00	0	0	1	0	0	0	0	1	0	0	5	1	21.22	24	0	3.42857	3.42857	1.814	133.123	0	0	0	0	0	0	0	0	0	0	0	0
24	1	0	81	6561	28	2012-06-07	2	0	0	1	23:30:00	0	0	0	1	0	0	0	1	0	0	5	1	21.22	24	0	4.0324	2.72067	2.90852	121.647	-0.0831578	-0.0339365	-0.0622012	-0.0622012	-0.0360926	-0.0152643	0.0524501	0	0	0	0	0
24	1	0	82	6724	28	2012-06-07	4	0	1	0	23:30:00	0	0	0	1	0	0	0	1	0	0	5	1	21.22	24	0	4.28571	2.85714	0.971	160.47	0	0	0	0	0	0	0	0	0	0	0	0
24	1	0	83	6889	28	2012-06-07	6	1	0	0	23:30:00	0	0	0	1	0	0	0	1	0	0	5	1	21.22	24	0	5	2.71429	0.812	204.08	0	0	0	0	0	0	0	0	0	0	0	0
24	1	0	84	7056	29	2012-06-08	2	0	0	1	23:30:00	0	0	0	0	1	0	0	1	0	0	5	1	21.22	24	0	4	2.57143	1.53	107.338	0	0	0	0	0	0	0	0	0	0	0	0
24	1	0	85	7225	29	2012-06-08	4	0	1	0	23:30:00	0	0	0	0	1	0	0	1	0	0	5	1	21.22	24	0	3.71429	3	2.402	244.72	0	0	0	0	0	0	0	0	0	0	0	0
24	1	0	86	7396	29	2012-06-08	6	1	0	0	23:30:00	0	0	0	0	1	0	0	1	0	0	5	1	21.22	24	0	3.85714	2.28571	1.91349	235.604	0	0	0	0	0	0	0	0	0	0	0	0
24	1	0	87	7569	30	2012-06-09	2	0	0	1	23:30:00	0	0	0	0	0	1	0	1	0	0	5	1	21.22	24	0	3.88258	2.80304	3.09744	121.688	-0.096642	-0.0455031	-0.084512	-0.084512	-0.0670811	-0.00143664	0.0470451	0	0	0	0	0
24	1	0	88	7744	30	2012-06-09	4	0	1	0	23:30:00	0	0	0	0	0	1	0	1	0	0	5	1	21.22	24	0	3.87123	2.84769	1.87731	186.292	0.0333348	0.0197919	-0.0163891	-0.0163891	-0.0493724	-0.00445664	-0.00468291	0	0	0	0	0
24	1	0	89	7921	30	2012-06-09	6	1	0	0	23:30:00	0	0	0	0	0	1	0	1	0	0	5	1	21.22	24	0	3.53317	2.73646	2.33919	145.751	0.0652083	-0.045596	-0.0311578	-0.0311578	-0.0660659	0.050217	-0.00636994	0	0	0	0	0
85	1	1	0	0	1	2013-04-17	2	0	0	1	22:30:00	0	0	1	0	0	0	0	1	0	30	18	1	20.23	22	0	3.85714	2	8.91	50.41	0	0	1	0	0	1	0	1	0	0	0	0
85	1	1	1	1	1	2013-04-17	4	0	1	0	22:30:00	0	0	1	0	0	0	0	1	0	30	18	1	20.23	22	0	4.0849	2.69297	2.1	63.407	0.472133	0.368651	0.21945	0.0712585	0.847601	0.344027	0.492437	0	0	0	0	0
85	1	1	2	4	1	2013-04-17	6	1	0	0	22:30:00	0	0	1	0	0	0	0	1	0	30	18	1	20.23	22	0	5.14286	2.42857	2.42	121.998	0.111492	0.0859777	0.594719	0.403565	0.486129	0.3441	0.518869	0	0	0	0	0
85	1	1	3	9	2	2013-04-18	2	0	0	1	22:30:00	0	0	0	1	0	0	0	1	0	30	18	1	20.23	22	0	3.42857	2.71429	4.32	75.438	1	1	0	0	1	0	1	0	0	0	0	0
85	1	1	4	16	2	2013-04-18	4	0	1	0	22:30:00	0	0	0	1	0	0	0	1	0	30	18	1	20.23	22	0	3.14286	3.14286	1.8	93.816	1	1	0	0	1	0	0	0	0	0	0	0
85	1	1	5	25	2	2013-04-18	6	1	0	0	22:30:00	0	0	0	1	0	0	0	1	0	30	18	1	20.23	22	0	3.85714	2.42857	1.75	99.906	0	0	1	1	1	0	1	0	0	0	0	0
85	1	1	6	36	3	2013-04-19	2	0	0	1	22:30:00	0	0	0	0	1	0	0	1	0	30	18	1	20.23	22	0	3.28571	2.85714	5.65	26.756	0	0	1	0	0	1	0	1	0	0	0	0
85	1	1	7	49	3	2013-04-19	4	0	1	0	22:30:00	0	0	0	0	1	0	0	1	0	30	18	1	20.23	22	0	3.57143	2.28571	2.78	67.896	1	1	0	0	1	0	1	0	0	0	0	0
85	1	1	8	64	3	2013-04-19	6	1	0	0	22:30:00	0	0	0	0	1	0	0	1	0	30	18	1	20.23	22	0	4.25725	2.445	1.61869	75.165	0.196513	0.0803851	1	1	0.431855	0.385555	0.496005	0	0	0	0	0
85	1	1	9	81	4	2013-04-20	2	0	0	1	22:30:00	0	0	0	0	0	1	0	1	0	30	18	1	20.23	22	0	3.71429	2.71429	7	95.164	1	1	0	0	1	0	0	0	0	0	0	0
85	1	1	10	100	4	2013-04-20	4	0	1	0	22:30:00	0	0	0	0	0	1	0	1	0	30	18	1	20.23	22	0	4.85714	2.14286	1.68	56.508	0	0	0	0	1	0	1	0	0	0	0	0
85	1	1	11	121	4	2013-04-20	6	1	0	0	22:30:00	0	0	0	0	0	1	0	1	0	30	18	1	20.23	22	0	2.85714	3.42857	0.53	38.874	0	0	0	0	0	0	0	0	0	0	0	0
85	1	1	12	144	5	2013-04-21	2	0	0	1	22:30:00	0	0	0	0	0	0	1	1	0	30	18	1	20.23	22	0	3.85714	2.57143	8.28	40.291	0	0	0	0	0	1	0	1	0	0	0	0
85	1	1	13	169	5	2013-04-21	4	0	1	0	22:30:00	0	0	0	0	0	0	1	1	0	30	18	1	20.23	22	0	4.57143	2.42857	2.36	82.297	1	1	0	0	1	0	1	0	0	0	0	0
85	1	1	14	196	5	2013-04-21	6	1	0	0	22:30:00	0	0	0	0	0	0	1	1	0	30	18	1	20.23	22	0	4.16804	2.50384	1.58486	85.2795	0.26771	0.0749247	1	0.389373	0.385884	0.422378	0.474611	0	0	0	0	0
85	1	1	15	225	6	2013-04-22	2	0	0	1	22:30:00	1	0	0	0	0	0	0	1	0	30	18	1	20.23	22	0	3	2.85714	4.78	98.751	1	1	0	0	1	0	0	0	0	0	0	0
85	1	1	16	256	6	2013-04-22	4	0	1	0	22:30:00	1	0	0	0	0	0	0	1	0	30	18	1	20.23	22	0	4.57143	2.57143	2.29	73.045	0	0	0	0	1	1	0	0	0	0	0	0
85	1	1	17	289	6	2013-04-22	6	1	0	0	22:30:00	1	0	0	0	0	0	0	1	0	30	18	1	20.23	22	0	4.42857	2.42857	1.07	76.588	0	0	0	0	0	0	1	0	0	0	0	0
85	1	1	18	324	7	2013-04-23	2	0	0	1	22:30:00	0	1	0	0	0	0	0	1	0	30	18	1	20.23	22	0	3.4181	2.65833	5.59146	83.4939	0.675044	0.557654	0.174128	0.0495157	0.57718	0.108313	0.246133	0	0	0	0	0
85	1	1	19	361	7	2013-04-23	4	0	1	0	22:30:00	0	1	0	0	0	0	0	1	0	30	18	1	20.23	22	0	4	3	2.42	105.785	0	0	0	0	0	0	0	0	0	0	0	0
85	1	1	20	400	7	2013-04-23	6	1	0	0	22:30:00	0	1	0	0	0	0	0	1	0	30	18	1	20.23	22	0	4.71429	2.14286	1.86	109.11	1	0	1	1	1	0	0	0	0	0	0	0
85	1	1	21	441	8	2013-04-24	2	0	0	1	22:30:00	0	0	1	0	0	0	0	1	0	30	18	1	20.23	22	0	3	2.57143	4.45	96.572	1	1	0	0	1	0	1	0	0	0	0	0
85	1	1	22	484	8	2013-04-24	4	0	1	0	22:30:00	0	0	1	0	0	0	0	1	0	30	18	1	20.23	22	0	3.42857	3.85714	1.8	94.004	0	0	0	0	1	1	0	0	0	0	0	0
85	1	1	23	529	8	2013-04-24	6	1	0	0	22:30:00	0	0	1	0	0	0	0	1	0	30	18	1	20.23	22	0	4.14286	2.42857	4.19	221.49	1	0	0	0	0	1	1	0	0	0	0	0
85	1	1	24	576	9	2013-04-25	2	0	0	1	22:30:00	0	0	0	1	0	0	0	1	0	30	18	1	20.23	22	0	3.14286	3.28571	3.82	85.797	1	1	0	0	1	0	0	0	0	0	0	0
85	1	1	25	625	9	2013-04-25	4	0	1	0	22:30:00	0	0	0	1	0	0	0	1	0	30	18	1	20.23	22	0	4.28571	2.42857	2.35	118.805	1	0	0	0	0	0	0	0	0	0	0	0
85	1	1	26	676	9	2013-04-25	6	1	0	0	22:30:00	0	0	0	1	0	0	0	1	0	30	18	1	20.23	22	0	4.71429	2	1.18	67.362	1	0	1	1	1	0	0	0	0	0	0	0
85	1	1	27	729	10	2013-04-26	2	0	0	1	22:30:00	0	0	0	0	1	0	0	1	0	30	18	1	20.23	22	0	3	3	5.1	55.428	0	0	0	0	0	0	0	0	0	0	0	0
85	1	1	28	784	10	2013-04-26	4	0	1	0	22:30:00	0	0	0	0	1	0	0	1	0	30	18	1	20.23	22	0	3.28571	3.42857	1.68	121.132	1	0	0	0	0	1	0	0	0	0	0	0
85	1	1	29	841	10	2013-04-26	6	1	0	0	22:30:00	0	0	0	0	1	0	0	1	0	30	18	1	20.23	22	0	4.14286	2.14286	0.82	98.615	1	1	0	0	1	0	0	0	0	0	0	0
85	1	1	30	900	11	2013-04-27	2	0	0	1	22:30:00	0	0	0	0	0	1	0	1	0	30	18	1	20.23	22	0	3.71429	2.14286	4.33	137.537	1	0	0	0	0	0	1	0	0	0	0	0
85	1	1	31	961	11	2013-04-27	4	0	1	0	22:30:00	0	0	0	0	0	1	0	1	0	30	18	1	20.23	22	0	3.85714	2.28571	0.93	93.558	1	0	0	0	0	1	0	0	0	0	0	0
85	1	1	32	1024	11	2013-04-27	6	1	0	0	22:30:00	0	0	0	0	0	1	0	1	0	30	18	1	20.23	22	0	2.71429	3.71429	0.49	55.778	1	0	0	0	1	0	0	0	0	0	0	0
85	1	1	33	1089	12	2013-04-28	2	0	0	1	22:30:00	0	0	0	0	0	0	1	1	0	30	18	1	20.23	22	0	4	2.14286	4.74	114.666	1	1	0	0	0	0	1	0	0	0	0	0
85	1	1	34	1156	12	2013-04-28	4	0	1	0	22:30:00	0	0	0	0	0	0	1	1	0	30	18	1	20.23	22	0	4.14286	2.57143	1.66	86.948	0	0	0	0	1	1	1	0	0	0	0	0
85	1	1	35	1225	12	2013-04-28	6	1	0	0	22:30:00	0	0	0	0	0	0	1	1	0	30	18	1	20.23	22	0	2.85714	3.85714	0.37	118.433	0	0	0	0	0	0	0	0	0	0	0	0
85	1	1	36	1296	13	2013-04-29	2	0	0	1	22:30:00	1	0	0	0	0	0	0	1	0	30	18	1	20.23	22	0	3.28571	3.42857	2.8	89.083	1	0	0	0	1	0	0	0	0	0	0	0
85	1	1	37	1369	13	2013-04-29	4	0	1	0	22:30:00	1	0	0	0	0	0	0	1	0	30	18	1	20.23	22	0	4	2.42857	2.59	76.952	1	1	0	0	1	1	1	0	0	0	0	0
85	1	1	38	1444	13	2013-04-29	6	1	0	0	22:30:00	1	0	0	0	0	0	0	1	0	30	18	1	20.23	22	0	3.85714	2.42857	0.79	143.163	0	0	1	1	0	1	1	0	0	0	0	0
85	1	1	39	1521	14	2013-04-30	2	0	0	1	22:30:00	0	1	0	0	0	0	0	1	0	30	18	1	20.23	22	0	3.24537	2.79609	5.3402	106.653	0.783111	0.539891	0.10325	0.0145483	0.501058	0.189917	0.186266	0	0	0	0	0
85	1	1	40	1600	14	2013-04-30	4	0	1	0	22:30:00	0	1	0	0	0	0	0	1	0	30	18	1	20.23	22	0	4.33333	4	2.19296	125.882	0.79264	0.334519	1	0.013661	0.634261	0.535717	0.368511	0	0	0	0	0
85	1	1	41	1681	14	2013-04-30	6	1	0	0	22:30:00	0	1	0	0	0	0	0	1	0	30	18	1	20.23	22	0	3.93571	2.68597	1.27156	115.955	0.417022	0.0519884	1	0.34505	0.281785	0.530772	0.396536	0	0	0	0	0
85	1	1	42	1764	15	2013-05-01	2	0	0	1	22:30:00	0	0	1	0	0	0	0	1	0	30	18	1	20.23	22	0	3.14286	3.71429	6.13	118.315	0	0	0	0	1	0	0	0	0	0	0	0
85	1	1	43	1849	15	2013-05-01	4	0	1	0	22:30:00	0	0	1	0	0	0	0	1	0	30	18	1	20.23	22	0	3.63583	3.01915	2.14297	127.891	0.793102	0.332125	1	0.00774792	0.632383	0.542357	0.361552	0	0	0	0	0
85	1	1	44	1936	15	2013-05-01	6	1	0	0	22:30:00	0	0	1	0	0	0	0	1	0	30	18	1	20.23	22	0	4.42857	2.28571	1.85	280.33	0	0	1	0	0	1	1	0	0	0	0	0
85	1	1	45	2025	16	2013-05-02	2	0	0	1	22:30:00	0	0	0	1	0	0	0	1	0	30	18	1	20.23	22	0	2.71429	2.85714	6.01	79.283	1	1	0	0	1	0	0	0	0	0	0	0
85	1	1	46	2116	16	2013-05-02	4	0	1	0	22:30:00	0	0	0	1	0	0	0	1	0	30	18	1	20.23	22	0	3.42857	3.14286	2.76	145.053	1	0	0	0	0	0	0	0	0	0	0	0
85	1	1	47	2209	16	2013-05-02	6	1	0	0	22:30:00	0	0	0	1	0	0	0	1	0	30	18	1	20.23	22	0	3.92166	2.70808	0.47	91.454	0.412185	0.0472549	1	0.332871	0.281489	0.542123	0.38323	0	0	0	0	0
85	1	1	48	2304	17	2013-05-03	2	0	0	1	22:30:00	0	0	0	0	1	0	0	1	0	30	18	1	20.23	22	0	3.14286	1.42857	5.4	106.022	1	1	0	0	1	0	0	0	0	0	0	0
85	1	1	49	2401	17	2013-05-03	4	0	1	0	22:30:00	0	0	0	0	1	0	0	1	0	30	18	1	20.23	22	0	3.42857	2.71429	2.22	124.369	1	1	0	0	1	0	0	0	0	0	0	0
85	1	1	50	2500	17	2013-05-03	6	1	0	0	22:30:00	0	0	0	0	1	0	0	1	0	30	18	1	20.23	22	0	3.91976	2.71662	0.32	76.851	0.404583	0.0449377	0.43744	0.326464	0.284455	0.546062	0.377128	0	0	0	0	0
85	1	1	51	2601	18	2013-05-04	2	0	0	1	22:30:00	0	0	0	0	0	1	0	1	0	30	18	1	20.23	22	0	3.14286	2.28571	10.6	49.111	0	0	0	0	0	0	0	0	0	0	0	0
85	1	1	52	2704	18	2013-05-04	4	0	1	0	22:30:00	0	0	0	0	0	1	0	1	0	30	18	1	20.23	22	0	4.42857	2	2.71	192.97	1	0	0	0	0	1	1	0	0	0	0	0
85	1	1	53	2809	18	2013-05-04	6	1	0	0	22:30:00	0	0	0	0	0	1	0	1	0	30	18	1	20.23	22	0	3.28571	3	0.34	126.093	1	0	1	1	0	1	0	0	0	0	0	0
85	1	1	54	2916	19	2013-05-05	2	0	0	1	22:30:00	0	0	0	0	0	0	1	1	0	30	18	1	20.23	22	0	3.71429	2	6.51	92.294	1	1	0	0	1	0	0	0	0	0	0	0
85	1	1	55	3025	19	2013-05-05	4	0	1	0	22:30:00	0	0	0	0	0	0	1	1	0	30	18	1	20.23	22	0	2.57143	3.85714	2.05	102.058	1	1	0	0	1	0	0	0	0	0	0	0
85	1	1	56	3136	19	2013-05-05	6	1	0	0	22:30:00	0	0	0	0	0	0	1	1	0	30	18	1	20.23	22	0	3.57143	2.28571	0.38	78.553	0	0	1	1	0	1	0	0	0	0	0	0
85	1	1	57	3249	20	2013-05-06	2	0	0	1	22:30:00	1	0	0	0	0	0	0	1	0	30	18	1	20.23	22	0	2.14286	3.57143	7.56	139.716	1	1	0	0	1	0	0	0	0	0	0	0
85	1	1	58	3364	20	2013-05-06	4	0	1	0	22:30:00	1	0	0	0	0	0	0	1	0	30	18	1	20.23	22	0	4.14286	2.14286	1.73	124.496	1	1	0	0	1	0	0	0	0	0	0	0
85	1	1	59	3481	20	2013-05-06	6	1	0	0	22:30:00	1	0	0	0	0	0	0	1	0	30	18	1	20.23	22	0	3.85714	3.28571	3.33	106.748	0	0	0	0	0	1	1	0	0	0	0	0
85	1	1	60	3600	21	2013-05-07	2	0	0	1	22:30:00	0	1	0	0	0	0	0	1	0	30	18	1	20.23	22	0	3.14286	3.57143	3.86	117.12	1	0	0	0	0	1	1	0	0	0	0	0
85	1	1	61	3721	21	2013-05-07	4	0	1	0	22:30:00	0	1	0	0	0	0	0	1	0	30	18	1	20.23	22	0	3.57143	3.28571	1.17	146.217	0	0	0	0	1	1	0	0	0	0	0	0
85	1	1	62	3844	21	2013-05-07	6	1	0	0	22:30:00	0	1	0	0	0	0	0	1	0	30	18	1	20.23	22	0	4.42857	3	0.47	138.701	0	0	0	0	1	1	0	0	0	0	0	0
85	1	1	63	3969	22	2013-05-08	2	0	0	1	22:30:00	0	0	1	0	0	0	0	1	0	30	18	1	20.23	22	0	2.57143	3.71429	4.79	75.394	0	0	0	0	0	0	0	0	0	0	0	0
85	1	1	64	4096	22	2013-05-08	4	0	1	0	22:30:00	0	0	1	0	0	0	0	1	0	30	18	1	20.23	22	0	2.57143	4.42857	4.66	194.85	1	0	0	0	0	1	1	0	0	0	0	0
85	1	1	65	4225	22	2013-05-08	6	1	0	0	22:30:00	0	0	1	0	0	0	0	1	0	30	18	1	20.23	22	0	5	2.57143	1.57	175.51	0	0	0	0	0	1	1	0	0	0	0	0
85	1	1	66	4356	23	2013-05-09	2	0	0	1	22:30:00	0	0	0	1	0	0	0	1	0	30	18	1	20.23	22	0	4.28571	2	4.31	83.877	1	1	0	0	1	0	0	0	0	0	0	0
85	1	1	67	4489	23	2013-05-09	4	0	1	0	22:30:00	0	0	0	1	0	0	0	1	0	30	18	1	20.23	22	0	4	2.57143	2.77	131.78	1	0	0	0	1	1	0	0	0	0	0	0
85	1	1	68	4624	23	2013-05-09	6	1	0	0	22:30:00	0	0	0	1	0	0	0	1	0	30	18	1	20.23	22	0	4.42857	2	0.3	78.474	0	0	0	0	0	1	0	0	0	0	0	0
85	1	1	69	4761	24	2013-05-10	2	0	0	1	22:30:00	0	0	0	0	1	0	0	1	0	30	18	1	20.23	22	0	3	2.85714	3.71	173.46	1	1	0	0	1	0	0	0	0	0	0	0
85	1	1	70	4900	24	2013-05-10	4	0	1	0	22:30:00	0	0	0	0	1	0	0	1	0	30	18	1	20.23	22	0	3.70069	3.05599	1.3	141.636	0.641734	0.312063	-0.0324705	-0.0550004	0.708904	0.55002	0.315458	0	0	0	0	0
85	1	1	71	5041	24	2013-05-10	6	1	0	0	22:30:00	0	0	0	0	1	0	0	1	0	30	18	1	20.23	22	0	4.00209	2.72968	0.18	51.626	0.254596	0.0296426	0.340079	0.275683	0.363349	0.541216	0.344709	0	0	0	0	0
85	1	1	72	5184	25	2013-05-11	2	0	0	1	22:30:00	0	0	0	0	0	1	0	1	0	30	18	1	20.23	22	0	3.31213	2.84723	4.12	223.2	0.610779	0.51525	-0.0432436	-0.0613675	0.586971	0.203528	0.128582	0	0	0	0	0
85	1	1	73	5329	25	2013-05-11	4	0	1	0	22:30:00	0	0	0	0	0	1	0	1	0	30	18	1	20.23	22	0	3.72498	3.05173	0.78	157.8	0.607635	0.309999	-0.0476796	-0.0630314	0.727787	0.545082	0.312175	0	0	0	0	0
85	1	1	74	5476	25	2013-05-11	6	1	0	0	22:30:00	0	0	0	0	0	1	0	1	0	30	18	1	20.23	22	0	4.02752	2.72487	0.28	105.274	0.219345	0.0275898	0.324752	0.267581	0.382923	0.535892	0.341548	0	0	0	0	0
85	1	1	75	5625	26	2013-05-12	2	0	0	1	22:30:00	0	0	0	0	0	0	1	1	0	30	18	1	20.23	22	0	3.33869	2.84186	4.3	165.67	0.574376	0.513209	-0.0586892	-0.0695397	0.607238	0.197818	0.125544	0	0	0	0	0
85	1	1	76	5776	26	2013-05-12	4	0	1	0	22:30:00	0	0	0	0	0	0	1	1	0	30	18	1	20.23	22	0	3.75268	3.0458	0.48	195.86	0.57008	0.307968	-0.0632435	-0.0712741	0.748746	0.538986	0.309259	0	0	0	0	0
85	1	1	77	5929	26	2013-05-12	6	1	0	0	22:30:00	0	0	0	0	0	0	1	1	0	30	18	1	20.23	22	0	4.05636	2.71839	0.29	56.281	0.180638	0.02557	0.30907	0.259268	0.404574	0.52941	0.338755	0	0	0	0	0
85	1	1	78	6084	27	2013-05-13	2	0	0	1	22:30:00	1	0	0	0	0	0	0	1	0	30	18	1	20.23	22	0	3.28571	3.28571	2.7	102.259	1	1	0	0	0	0	0	0	0	0	0	0
85	1	1	79	6241	27	2013-05-13	4	0	1	0	22:30:00	1	0	0	0	0	0	0	1	0	30	18	1	20.23	22	0	3.28571	3.28571	1.2	105.059	0	0	0	0	1	0	1	0	0	0	0	0
85	1	1	80	6400	27	2013-05-13	6	1	0	0	22:30:00	1	0	0	0	0	0	0	1	0	30	18	1	20.23	22	0	5.14286	2.28571	1.19	137.927	0	0	0	0	0	0	1	0	0	0	0	0
85	1	1	81	6561	28	2013-05-14	2	0	0	1	22:30:00	0	1	0	0	0	0	0	1	0	30	18	1	20.23	22	0	4	2.71429	1.75	119.592	0	0	0	0	0	0	0	0	0	0	0	0
85	1	1	82	6724	28	2013-05-14	4	0	1	0	22:30:00	0	1	0	0	0	0	0	1	0	30	18	1	20.23	22	0	3.14286	4.42857	1.3	130.577	1	0	0	0	1	1	0	0	0	0	0	0
85	1	1	83	6889	28	2013-05-14	6	1	0	0	22:30:00	0	1	0	0	0	0	0	1	0	30	18	1	20.23	22	0	4.12429	2.70041	0.49	55.852	0.0928559	0.0216295	0.276642	0.242006	0.454104	0.512974	0.334271	0	0	0	0	0
85	1	1	84	7056	29	2013-05-15	2	0	0	1	22:30:00	0	0	1	0	0	0	0	1	0	30	18	1	20.23	22	0	3.57143	2.42857	4.87	100.286	0	0	0	0	1	0	0	0	0	0	0	0
85	1	1	85	7225	29	2013-05-15	4	0	1	0	22:30:00	0	0	1	0	0	0	0	1	0	30	18	1	20.23	22	0	3.42857	3	1.95	96.708	1	1	0	0	1	0	1	0	0	0	0	0
85	1	1	86	7396	29	2013-05-15	6	1	0	0	22:30:00	0	0	1	0	0	0	0	1	0	30	18	1	20.23	22	0	3.85714	2.71429	0.29	105.239	0	0	0	0	0	1	0	0	0	0	0	0
85	1	1	87	7569	30	2013-05-16	2	0	0	1	22:30:00	0	0	0	1	0	0	0	1	0	30	18	1	20.23	22	0	4.28571	2.71429	2.58	52.602	1	1	0	0	1	0	0	0	0	0	0	0
85	1	1	88	7744	30	2013-05-16	4	0	1	0	22:30:00	0	0	0	1	0	0	0	1	0	30	18	1	20.23	22	0	3.85714	2.57143	1.99	149.252	0	0	0	0	1	1	0	0	0	0	0	0
85	1	1	89	7921	30	2013-05-16	6	1	0	0	22:30:00	0	0	0	1	0	0	0	1	0	30	18	1	20.23	22	0	3.71429	2.42857	0.46	131.675	0	0	0	0	1	0	0	0	0	0	0	0
37	2	0	0	0	1	2013-05-17	2	0	0	1	21:30:00	0	0	0	0	1	0	0	1	0	4	9	1	23.12	31	0	3.14286	1.85714	2.911	67.386	0	0	0	0	0	1	0	0	0	0	0	0
37	2	0	1	1	1	2013-05-17	4	0	1	0	21:30:00	0	0	0	0	1	0	0	1	0	4	9	1	23.12	31	0	2.71429	2	1.403	81.842	0	0	0	0	0	1	0	0	0	0	0	0
37	2	0	2	4	1	2013-05-17	6	1	0	0	21:30:00	0	0	0	0	1	0	0	1	0	4	9	1	23.12	31	0	4.71429	2.28571	0.2823	57.463	0	0	0	0	0	1	0	0	0	0	0	0
37	2	0	3	9	2	2013-05-18	2	0	0	1	21:30:00	0	0	0	0	0	1	0	1	0	4	9	1	23.12	31	0	4.42857	2.28571	5.335	35.332	0	0	0	0	0	1	0	0	0	0	0	0
37	2	0	4	16	2	2013-05-18	4	0	1	0	21:30:00	0	0	0	0	0	1	0	1	0	4	9	1	23.12	31	0	3.59501	2.12623	2.06982	82.9678	0	0	0	0	0.171894	0.859318	0	0	0	0	0	0
37	2	0	5	25	2	2013-05-18	6	1	0	0	21:30:00	0	0	0	0	0	1	0	1	0	4	9	1	23.12	31	0	4.57143	1.85714	0.2584	70.249	0	0	0	0	0	1	0	0	0	0	0	0
37	2	0	6	36	3	2013-05-19	2	0	0	1	21:30:00	0	0	0	0	0	0	1	1	0	4	9	1	23.12	31	0	4.42857	1.71429	11.45	44.726	0	0	0	0	0	0	0	1	0	0	0	0
37	2	0	7	49	3	2013-05-19	4	0	1	0	21:30:00	0	0	0	0	0	0	1	1	0	4	9	1	23.12	31	0	4.42857	1.28571	3.517	119.09	0	0	0	0	1	0	0	0	0	0	0	0
37	2	0	8	64	3	2013-05-19	6	1	0	0	21:30:00	0	0	0	0	0	0	1	1	0	4	9	1	23.12	31	0	3.85714	2.71429	0.6217	84.446	0	0	0	0	0	0	0	0	0	0	0	0
37	2	0	9	81	4	2013-05-20	2	0	0	1	21:30:00	1	0	0	0	0	0	0	1	0	4	9	1	23.12	31	0	4	2.42857	0.4615	63.472	0	0	0	0	0	1	0	0	0	0	0	0
37	2	0	10	100	4	2013-05-20	4	0	1	0	21:30:00	1	0	0	0	0	0	0	1	0	4	9	1	23.12	31	0	3.42857	2.85714	0.6334	71.436	0	0	0	0	0	1	0	0	0	0	0	0
37	2	0	11	121	4	2013-05-20	6	1	0	0	21:30:00	1	0	0	0	0	0	0	1	0	4	9	1	23.12	31	0	2.42857	2.71429	0.6057	64.805	0	0	0	0	0	1	0	0	0	0	0	0
37	2	0	12	144	5	2013-05-21	2	0	0	1	21:30:00	0	1	0	0	0	0	0	1	0	4	9	1	23.12	31	0	2.85714	2.57143	5.175	67.641	0	0	0	0	0	1	0	0	0	0	0	0
37	2	0	13	169	5	2013-05-21	4	0	1	0	21:30:00	0	1	0	0	0	0	0	1	0	4	9	1	23.12	31	0	2.28571	2.57143	1.354	83.039	0	0	0	0	0	1	0	0	0	0	0	0
37	2	0	14	196	5	2013-05-21	6	1	0	0	21:30:00	0	1	0	0	0	0	0	1	0	4	9	1	23.12	31	0	3	3.42857	0.2789	66.387	0	0	0	0	0	1	0	0	0	0	0	0
37	2	0	15	225	6	2013-05-22	2	0	0	1	21:30:00	0	0	1	0	0	0	0	1	0	4	9	1	23.12	31	0	3.57143	2.42857	3.057	77.845	0	0	0	0	0	1	0	0	0	0	0	0
37	2	0	16	256	6	2013-05-22	4	0	1	0	21:30:00	0	0	1	0	0	0	0	1	0	4	9	1	23.12	31	0	3.28571	2.71429	3.117	84.389	0	0	0	0	1	1	0	0	0	0	0	0
37	2	0	17	289	6	2013-05-22	6	1	0	0	21:30:00	0	0	1	0	0	0	0	1	0	4	9	1	23.12	31	0	2.71429	3.14286	0.6648	70.555	0	0	0	0	0	1	0	0	0	0	0	0
37	2	0	18	324	7	2013-05-23	2	0	0	1	21:30:00	0	0	0	1	0	0	0	1	0	4	9	1	23.12	31	0	4.14286	3	2.033	72.072	0	0	0	0	0	1	0	0	0	0	0	0
37	2	0	19	361	7	2013-05-23	4	0	1	0	21:30:00	0	0	0	1	0	0	0	1	0	4	9	1	23.12	31	0	3.71429	2.42857	5.142	86.755	0	0	0	0	0	0	0	0	0	0	0	0
37	2	0	20	400	7	2013-05-23	6	1	0	0	21:30:00	0	0	0	1	0	0	0	1	0	4	9	1	23.12	31	0	2.57143	3	0.574	67.018	0	0	0	0	0	1	0	0	0	0	0	0
37	2	0	21	441	8	2013-05-24	2	0	0	1	21:30:00	0	0	0	0	1	0	0	1	0	4	9	1	23.12	31	0	4.28571	3	1.62	56.998	0	0	0	0	0	0	0	0	0	0	0	0
37	2	0	22	484	8	2013-05-24	4	0	1	0	21:30:00	0	0	0	0	1	0	0	1	0	4	9	1	23.12	31	0	2.57143	2.14286	1.868	51.392	0	0	0	0	0	1	0	0	0	0	0	0
37	2	0	23	529	8	2013-05-24	6	1	0	0	21:30:00	0	0	0	0	1	0	0	1	0	4	9	1	23.12	31	0	3.28571	3.14286	0.3409	50.722	0	0	0	0	0	1	0	0	0	0	0	0
37	2	0	24	576	9	2013-05-25	2	0	0	1	21:30:00	0	0	0	0	0	1	0	1	0	4	9	1	23.12	31	0	2.85714	2.71429	6.443	50.752	0	0	0	0	0	0	0	1	0	0	0	0
37	2	0	25	625	9	2013-05-25	4	0	1	0	21:30:00	0	0	0	0	0	1	0	1	0	4	9	1	23.12	31	0	2.71429	4	1.343	96.249	0	0	0	0	0	1	0	0	0	0	0	0
37	2	0	26	676	9	2013-05-25	6	1	0	0	21:30:00	0	0	0	0	0	1	0	1	0	4	9	1	23.12	31	0	2.71429	2.57143	0.2225	38.892	0	0	0	0	0	1	0	0	0	0	0	0
37	2	0	27	729	10	2013-05-26	2	0	0	1	21:30:00	0	0	0	0	0	0	1	1	0	4	9	1	23.12	31	0	3.42857	2	4.715	36.569	0	0	0	0	0	0	0	1	0	0	0	0
37	2	0	28	784	10	2013-05-26	4	0	1	0	21:30:00	0	0	0	0	0	0	1	1	0	4	9	1	23.12	31	0	3.42857	3.42857	1.687	70.17	0	0	0	0	0	1	0	0	0	0	0	0
37	2	0	29	841	10	2013-05-26	6	1	0	0	21:30:00	0	0	0	0	0	0	1	1	0	4	9	1	23.12	31	0	3	2.57143	0.3128	44.441	0	0	0	0	0	1	0	0	0	0	0	0
37	2	0	30	900	11	2013-05-27	2	0	0	1	21:30:00	1	0	0	0	0	0	0	1	0	4	9	1	23.12	31	0	3.14286	2.28571	7.349	46.076	0	0	0	0	0	1	0	1	0	0	0	0
37	2	0	31	961	11	2013-05-27	4	0	1	0	21:30:00	1	0	0	0	0	0	0	1	0	4	9	1	23.12	31	0	2.85714	2.28571	1.315	79.295	0	0	0	0	0	1	0	0	0	0	0	0
37	2	0	32	1024	11	2013-05-27	6	1	0	0	21:30:00	1	0	0	0	0	0	0	1	0	4	9	1	23.12	31	0	3.28571	3.42857	0.3563	53.781	0	0	0	0	0	1	0	0	0	0	0	0
37	2	0	33	1089	12	2013-05-28	2	0	0	1	21:30:00	0	1	0	0	0	0	0	1	0	4	9	1	23.12	31	0	2.14286	3.28571	4.623	73.641	0	0	0	0	0	1	0	0	0	0	0	0
37	2	0	34	1156	12	2013-05-28	4	0	1	0	21:30:00	0	1	0	0	0	0	0	1	0	4	9	1	23.12	31	0	1.85714	3	1.313	64.45	0	0	0	0	0	1	0	0	0	0	0	0
37	2	0	35	1225	12	2013-05-28	6	1	0	0	21:30:00	0	1	0	0	0	0	0	1	0	4	9	1	23.12	31	0	2.14286	4.71429	1.45	73.106	0	0	0	0	0	1	0	0	0	0	0	0
37	2	0	36	1296	13	2013-05-29	2	0	0	1	21:30:00	0	0	1	0	0	0	0	1	0	4	9	1	23.12	31	0	2.85714	3.57143	9.957	31.699	0	0	0	0	0	0	0	1	0	0	0	0
37	2	0	37	1369	13	2013-05-29	4	0	1	0	21:30:00	0	0	1	0	0	0	0	1	0	4	9	1	23.12	31	0	2.28571	3.57143	1.913	78.463	0	0	0	0	0	1	0	0	0	0	0	0
37	2	0	38	1444	13	2013-05-29	6	1	0	0	21:30:00	0	0	1	0	0	0	0	1	0	4	9	1	23.12	31	0	3	3.71429	0.4175	67.636	0	0	0	0	0	1	0	0	0	0	0	0
37	2	0	39	1521	14	2013-05-30	2	0	0	1	21:30:00	0	0	0	1	0	0	0	1	0	4	9	1	23.12	31	0	2.57143	3.28571	3.73	41.706	0	0	0	0	0	1	0	1	0	0	0	0
37	2	0	40	1600	14	2013-05-30	4	0	1	0	21:30:00	0	0	0	1	0	0	0	1	0	4	9	1	23.12	31	0	3.57143	2.57143	2.962	78.66	0	0	0	0	0	1	0	0	0	0	0	0
37	2	0	41	1681	14	2013-05-30	6	1	0	0	21:30:00	0	0	0	1	0	0	0	1	0	4	9	1	23.12	31	0	3.14286	3.28571	0.9478	63.507	0	0	0	0	0	1	0	0	0	0	0	0
37	2	0	42	1764	15	2013-05-31	2	0	0	1	21:30:00	0	0	0	0	1	0	0	1	0	4	9	1	23.12	31	0	2.71429	3.14286	3.61	55.771	0	0	0	0	0	1	0	0	0	0	0	0
37	2	0	43	1849	15	2013-05-31	4	0	1	0	21:30:00	0	0	0	0	1	0	0	1	0	4	9	1	23.12	31	0	2.42857	3.42857	7.686	53.75	0	0	0	0	0	1	0	0	0	0	0	0
37	2	0	44	1936	15	2013-05-31	6	1	0	0	21:30:00	0	0	0	0	1	0	0	1	0	4	9	1	23.12	31	0	2.71429	4.14286	0.4485	75.947	0	0	0	0	0	1	0	0	0	0	0	0
37	2	0	45	2025	16	2013-06-01	2	0	0	1	21:30:00	0	0	0	0	0	1	0	1	0	4	9	1	23.12	31	0	3	2.85714	4.918	52.221	0	0	0	0	0	1	0	0	0	0	0	0
37	2	0	46	2116	16	2013-06-01	4	0	1	0	21:30:00	0	0	0	0	0	1	0	1	0	4	9	1	23.12	31	0	3.85714	2.42857	1.907	49.709	0	0	0	0	0	1	0	0	0	0	0	0
37	2	0	47	2209	16	2013-06-01	6	1	0	0	21:30:00	0	0	0	0	0	1	0	1	0	4	9	1	23.12	31	0	2.28571	3.14286	0.517	44.962	0	0	0	0	0	0	0	0	0	0	0	0
37	2	0	48	2304	17	2013-06-02	2	0	0	1	21:30:00	0	0	0	0	0	0	1	1	0	4	9	1	23.12	31	0	1.71429	1.85714	3.262	26.571	0	0	0	0	0	0	0	0	0	0	0	0
37	2	0	49	2401	17	2013-06-02	4	0	1	0	21:30:00	0	0	0	0	0	0	1	1	0	4	9	1	23.12	31	0	2	3.57143	3.282	60.211	0	0	0	0	0	0	0	0	0	0	0	0
37	2	0	50	2500	17	2013-06-02	6	1	0	0	21:30:00	0	0	0	0	0	0	1	1	0	4	9	1	23.12	31	0	2.28571	3	0.4312	56.884	0	0	0	0	0	0	0	0	0	0	0	0
37	2	0	51	2601	18	2013-06-03	2	0	0	1	21:30:00	1	0	0	0	0	0	0	1	0	4	9	1	23.12	31	0	3.28571	2.71429	9.748	50.783	0	0	0	0	0	0	0	0	0	0	0	0
37	2	0	52	2704	18	2013-06-03	4	0	1	0	21:30:00	1	0	0	0	0	0	0	1	0	4	9	1	23.12	31	0	2.57143	3	1.782	66.155	0	0	0	0	0	1	0	0	0	0	0	0
37	2	0	53	2809	18	2013-06-03	6	1	0	0	21:30:00	1	0	0	0	0	0	0	1	0	4	9	1	23.12	31	0	3	2.57143	0.5984	76.928	0	0	0	0	0	1	0	0	0	0	0	0
37	2	0	54	2916	19	2013-06-04	2	0	0	1	21:30:00	0	1	0	0	0	0	0	1	0	4	9	1	23.12	31	0	2.28571	2.42857	6.319	35.254	0	0	0	0	0	0	0	0	0	0	0	0
37	2	0	55	3025	19	2013-06-04	4	0	1	0	21:30:00	0	1	0	0	0	0	0	1	0	4	9	1	23.12	31	0	2.71429	3	1.919	71.945	0	0	0	0	0	0	0	0	0	0	0	0
37	2	0	56	3136	19	2013-06-04	6	1	0	0	21:30:00	0	1	0	0	0	0	0	1	0	4	9	1	23.12	31	0	2.28571	2.42857	0.5638	94.316	0	0	0	0	0	1	0	0	0	0	0	0
37	2	0	57	3249	20	2013-06-05	2	0	0	1	21:30:00	0	0	1	0	0	0	0	1	0	4	9	1	23.12	31	0	3	3.57143	6.298	48.293	0	0	0	0	0	1	0	0	0	0	0	0
37	2	0	58	3364	20	2013-06-05	4	0	1	0	21:30:00	0	0	1	0	0	0	0	1	0	4	9	1	23.12	31	0	2.14286	3	1.498	61.587	0	0	0	0	0	1	0	0	0	0	0	0
37	2	0	59	3481	20	2013-06-05	6	1	0	0	21:30:00	0	0	1	0	0	0	0	1	0	4	9	1	23.12	31	0	1.71429	3.57143	0.3691	57.02	0	0	0	0	0	0	0	0	0	0	0	0
37	2	0	60	3600	21	2013-06-06	2	0	0	1	21:30:00	0	0	0	1	0	0	0	1	0	4	9	1	23.12	31	0	3.57143	2.85714	3.02	52.01	0	0	0	0	0	1	0	0	0	0	0	0
37	2	0	61	3721	21	2013-06-06	4	0	1	0	21:30:00	0	0	0	1	0	0	0	1	0	4	9	1	23.12	31	0	2.50476	2.95674	2.15031	76.4499	0	0	0	0	0.0586342	1.00434	0	0	0	0	0	0
37	2	0	62	3844	21	2013-06-06	6	1	0	0	21:30:00	0	0	0	1	0	0	0	1	0	4	9	1	23.12	31	0	2.57143	4.42857	0.4352	43.647	0	0	0	0	0	1	0	0	0	0	0	0
37	2	0	63	3969	22	2013-06-07	2	0	0	1	21:30:00	0	0	0	0	1	0	0	1	0	4	9	1	23.12	31	0	3.14286	3.57143	4.361	115.452	0	0	0	0	0	1	0	1	0	0	0	0
37	2	0	64	4096	22	2013-06-07	4	0	1	0	21:30:00	0	0	0	0	1	0	0	1	0	4	9	1	23.12	31	0	2.85714	1	1.338	96.21	0	0	0	0	0	1	0	0	0	0	0	0
37	2	0	65	4225	22	2013-06-07	6	1	0	0	21:30:00	0	0	0	0	1	0	0	1	0	4	9	1	23.12	31	0	3.57143	1.71429	0.3967	55.337	0	0	0	0	0	1	0	0	0	0	0	0
37	2	0	66	4356	23	2013-06-08	2	0	0	1	21:30:00	0	0	0	0	0	1	0	1	0	4	9	1	23.12	31	0	3.71429	3	2.615	58.646	0	0	0	0	0	1	0	1	0	0	0	0
37	2	0	67	4489	23	2013-06-08	4	0	1	0	21:30:00	0	0	0	0	0	1	0	1	0	4	9	1	23.12	31	0	1.85714	3.57143	1.195	58.607	0	0	0	0	0	1	0	0	0	0	0	0
37	2	0	68	4624	23	2013-06-08	6	1	0	0	21:30:00	0	0	0	0	0	1	0	1	0	4	9	1	23.12	31	0	2.42857	2.71429	0.5321	83.661	0	0	0	0	0	1	0	0	0	0	0	0
37	2	0	69	4761	24	2013-06-09	2	0	0	1	21:30:00	0	0	0	0	0	0	1	1	0	4	9	1	23.12	31	0	3	3.28571	8.763	57.331	0	0	0	0	0	1	0	0	0	0	0	0
37	2	0	70	4900	24	2013-06-09	4	0	1	0	21:30:00	0	0	0	0	0	0	1	1	0	4	9	1	23.12	31	0	2.28571	3.57143	2.165	81.39	0	0	0	0	0	1	0	0	0	0	0	0
37	2	0	71	5041	24	2013-06-09	6	1	0	0	21:30:00	0	0	0	0	0	0	1	1	0	4	9	1	23.12	31	0	3.42857	2.42857	0.2849	38.642	0	0	0	0	0	1	0	0	0	0	0	0
37	2	0	72	5184	25	2013-06-10	2	0	0	1	21:30:00	1	0	0	0	0	0	0	1	0	4	9	1	23.12	31	0	2.85714	2.57143	2.906	73.159	0	0	0	0	0	1	0	0	0	0	0	0
37	2	0	73	5329	25	2013-06-10	4	0	1	0	21:30:00	1	0	0	0	0	0	0	1	0	4	9	1	23.12	31	0	2.14286	1.42857	1.892	90.613	0	0	0	0	0	1	0	0	0	0	0	0
37	2	0	74	5476	25	2013-06-10	6	1	0	0	21:30:00	1	0	0	0	0	0	0	1	0	4	9	1	23.12	31	0	1.14286	3.57143	0.3225	104.634	0	0	0	0	0	1	0	0	0	0	0	0
37	2	0	75	5625	26	2013-06-11	2	0	0	1	21:30:00	0	1	0	0	0	0	0	1	0	4	9	1	23.12	31	0	1.71429	3.57143	2.638	66.948	0	0	0	0	0	0	0	0	0	0	0	0
37	2	0	76	5776	26	2013-06-11	4	0	1	0	21:30:00	0	1	0	0	0	0	0	1	0	4	9	1	23.12	31	0	2.57143	2.71429	9.887	91.656	0	0	0	0	0	0	0	0	0	0	0	0
37	2	0	77	5929	26	2013-06-11	6	1	0	0	21:30:00	0	1	0	0	0	0	0	1	0	4	9	1	23.12	31	0	2.42857	3.85714	0.3201	92.015	0	0	0	0	0	1	0	0	0	0	0	0
37	2	0	78	6084	27	2013-06-12	2	0	0	1	21:30:00	0	0	1	0	0	0	0	1	0	4	9	1	23.12	31	0	2.57143	3.42857	2.197	67.68	0	0	0	0	0	1	0	0	0	0	0	0
37	2	0	79	6241	27	2013-06-12	4	0	1	0	21:30:00	0	0	1	0	0	0	0	1	0	4	9	1	23.12	31	0	3	3.14286	2.212	100.093	0	0	0	0	0	1	0	0	0	0	0	0
37	2	0	80	6400	27	2013-06-12	6	1	0	0	21:30:00	0	0	1	0	0	0	0	1	0	4	9	1	23.12	31	0	2	2.85714	0.3153	65.423	0	0	0	0	0	1	0	0	0	0	0	0
37	2	0	81	6561	28	2013-06-13	2	0	0	1	21:30:00	0	0	0	1	0	0	0	1	0	4	9	1	23.12	31	0	3	3.57143	2.279	66.742	0	0	0	0	0	1	0	0	0	0	0	0
37	2	0	82	6724	28	2013-06-13	4	0	1	0	21:30:00	0	0	0	1	0	0	0	1	0	4	9	1	23.12	31	0	2.28571	3.42857	3.732	92.848	0	0	0	0	0	1	0	0	0	0	0	0
37	2	0	83	6889	28	2013-06-13	6	1	0	0	21:30:00	0	0	0	1	0	0	0	1	0	4	9	1	23.12	31	0	3.14286	3.28571	0.2093	32.527	0	0	0	0	0	1	0	0	0	0	0	0
37	2	0	84	7056	29	2013-06-14	2	0	0	1	21:30:00	0	0	0	0	1	0	0	1	0	4	9	1	23.12	31	0	3.57143	2.14286	2.522	97.336	0	0	0	0	0	0	0	0	0	0	0	0
37	2	0	85	7225	29	2013-06-14	4	0	1	0	21:30:00	0	0	0	0	1	0	0	1	0	4	9	1	23.12	31	0	3.42857	2.28571	2.008	104.363	0	0	0	0	0	0	0	0	0	0	0	0
37	2	0	86	7396	29	2013-06-14	6	1	0	0	21:30:00	0	0	0	0	1	0	0	1	0	4	9	1	23.12	31	0	3.71429	2.57143	1.31	103.806	0	0	0	0	0	0	0	0	0	0	0	0
37	2	0	87	7569	30	2013-06-15	2	0	0	1	21:30:00	0	0	0	0	0	1	0	1	0	4	9	1	23.12	31	0	4.71429	2.71429	4.205	89.1	0	0	0	0	0	0	0	0	0	0	0	0
37	2	0	88	7744	30	2013-06-15	4	0	1	0	21:30:00	0	0	0	0	0	1	0	1	0	4	9	1	23.12	31	0	2.71429	1.71429	1.848	128.728	0	0	0	0	0	0	0	0	0	0	0	0
37	2	0	89	7921	30	2013-06-15	6	1	0	0	21:30:00	0	0	0	0	0	1	0	1	0	4	9	1	23.12	31	0	4.14286	2.14286	0.4836	118.884	0	0	0	0	0	1	0	0	0	0	0	0
96	2	1	0	0	1	2013-03-16	2	0	0	1	22:00:00	0	0	0	0	0	1	0	1	0	25	10	1	20.83	27	0	2	3.28571	5.144	22.455	0	0	0	0	0	0	0	1	0	0	0	0
96	2	1	1	1	1	2013-03-16	4	0	1	0	22:00:00	0	0	0	0	0	1	0	1	0	25	10	1	20.83	27	0	2	4	7.145	30.252	0	0	0	0	1	0	0	0	0	0	0	0
96	2	1	2	4	1	2013-03-16	6	1	0	0	22:00:00	0	0	0	0	0	1	0	1	0	25	10	1	20.83	27	0	1.14286	3.14286	0.5893	44.717	0	0	0	0	1	0	0	0	0	0	0	0
96	2	1	3	9	2	2013-03-17	2	0	0	1	22:00:00	0	0	0	0	0	0	1	1	0	25	10	1	20.83	27	0	4	3	7.272	43.165	1	1	0	0	1	0	0	1	0	0	0	0
96	2	1	4	16	2	2013-03-17	4	0	1	0	22:00:00	0	0	0	0	0	0	1	1	0	25	10	1	20.83	27	0	2	4.57143	1.658	50.235	1	0	0	0	1	0	0	0	0	0	0	0
96	2	1	5	25	2	2013-03-17	6	1	0	0	22:00:00	0	0	0	0	0	0	1	1	0	25	10	1	20.83	27	0	2	2.85714	0.946	57.608	0	0	0	0	0	0	0	0	0	0	0	0
96	2	1	6	36	3	2013-03-18	2	0	0	1	22:00:00	1	0	0	0	0	0	0	1	0	25	10	1	20.83	27	0	5.28571	3.28571	2.853	101.404	1	0	0	0	0	0	0	0	0	0	0	0
96	2	1	7	49	3	2013-03-18	4	0	1	0	22:00:00	1	0	0	0	0	0	0	1	0	25	10	1	20.83	27	0	5.57143	3.85714	2.106	77.739	1	0	0	0	1	0	0	0	0	0	0	0
96	2	1	8	64	3	2013-03-18	6	1	0	0	22:00:00	1	0	0	0	0	0	0	1	0	25	10	1	20.83	27	0	2.42857	4.28571	0.4324	41.89	0	0	0	0	1	0	0	0	0	0	0	0
96	2	1	9	81	4	2013-03-19	2	0	0	1	22:00:00	0	1	0	0	0	0	0	1	0	25	10	1	20.83	27	0	4.57143	3.28571	6.485	82.096	0	0	0	0	1	0	0	0	0	0	0	0
96	2	1	10	100	4	2013-03-19	4	0	1	0	22:00:00	0	1	0	0	0	0	0	1	0	25	10	1	20.83	27	0	2.57143	5.28571	1.361	52.379	0	0	0	0	0	0	0	0	0	0	0	0
96	2	1	11	121	4	2013-03-19	6	1	0	0	22:00:00	0	1	0	0	0	0	0	1	0	25	10	1	20.83	27	0	1	4.28571	0.3623	57.836	0	0	0	0	1	0	0	0	0	0	0	0
96	2	1	12	144	5	2013-03-20	2	0	0	1	22:00:00	0	0	1	0	0	0	0	1	0	25	10	1	20.83	27	0	2.85714	4.28571	5.014	53.895	0	0	0	0	1	0	0	0	0	0	0	0
96	2	1	13	169	5	2013-03-20	4	0	1	0	22:00:00	0	0	1	0	0	0	0	1	0	25	10	1	20.83	27	0	2.85714	3.42857	1.599	63.24	1	0	0	0	1	0	0	0	0	0	0	0
96	2	1	14	196	5	2013-03-20	6	1	0	0	22:00:00	0	0	1	0	0	0	0	1	0	25	10	1	20.83	27	0	2.71429	4.28571	0.5313	42.81	0	0	0	0	1	0	0	0	0	0	0	0
96	2	1	15	225	6	2013-03-21	2	0	0	1	22:00:00	0	0	0	1	0	0	0	1	0	25	10	1	20.83	27	0	4.71429	2.57143	2.814	50.489	1	0	0	0	1	0	0	0	0	0	0	0
96	2	1	16	256	6	2013-03-21	4	0	1	0	22:00:00	0	0	0	1	0	0	0	1	0	25	10	1	20.83	27	0	4.57143	3	2.796	92.633	0	0	0	0	1	0	0	0	0	0	0	0
96	2	1	17	289	6	2013-03-21	6	1	0	0	22:00:00	0	0	0	1	0	0	0	1	0	25	10	1	20.83	27	0	4.42857	2.71429	2.376	36.117	1	0	1	1	1	0	0	0	0	0	0	0
96	2	1	18	324	7	2013-03-22	2	0	0	1	22:00:00	0	0	0	0	1	0	0	1	0	25	10	1	20.83	27	0	3	2.85714	2.316	46.65	0	0	0	0	0	0	0	1	0	0	0	0
96	2	1	19	361	7	2013-03-22	4	0	1	0	22:00:00	0	0	0	0	1	0	0	1	0	25	10	1	20.83	27	0	4.21413	3.20372	1.98	87.233	0.315661	0.0228889	0.0334107	0.0237317	0.842033	0	-9.09757e-11	0	-0.00472106	0	0	0
96	2	1	20	400	7	2013-03-22	6	1	0	0	22:00:00	0	0	0	0	1	0	0	1	0	25	10	1	20.83	27	0	3.42857	2.42857	0.6301	105.897	1	0	1	1	1	0	0	0	0	0	0	0
96	2	1	21	441	8	2013-03-23	2	0	0	1	22:00:00	0	0	0	0	0	1	0	1	0	25	10	1	20.83	27	0	5.14286	2.42857	2.796	40.579	0	0	0	0	0	0	0	0	0	0	0	0
96	2	1	22	484	8	2013-03-23	4	0	1	0	22:00:00	0	0	0	0	0	1	0	1	0	25	10	1	20.83	27	0	4.38343	3.11616	3.542	119.651	0.306256	0.0225966	0.0418288	0.0306381	0.814252	0	-9.152e-11	0	3.88685e-05	0	0	0
96	2	1	23	529	8	2013-03-23	6	1	0	0	22:00:00	0	0	0	0	0	1	0	1	0	25	10	1	20.83	27	0	2.57143	2.85714	0.2909	40.044	0	0	0	0	1	0	0	0	0	0	0	0
96	2	1	24	576	9	2013-03-24	2	0	0	1	22:00:00	0	0	0	0	0	0	1	1	0	25	10	1	20.83	27	0	3.71429	2.57143	5.37	46.509	0	0	0	0	1	0	0	0	0	0	0	0
96	2	1	25	625	9	2013-03-24	4	0	1	0	22:00:00	0	0	0	0	0	0	1	1	0	25	10	1	20.83	27	0	5	2	1.691	121.956	1	0	0	0	0	0	0	0	0	0	0	0
96	2	1	26	676	9	2013-03-24	6	1	0	0	22:00:00	0	0	0	0	0	0	1	1	0	25	10	1	20.83	27	0	5	2.71429	0.5954	126.397	0	0	1	0	0	0	0	0	0	0	0	0
96	2	1	27	729	10	2013-03-25	2	0	0	1	22:00:00	1	0	0	0	0	0	0	1	0	25	10	1	20.83	27	0	4.71429	3.28571	4.342	116.228	1	0	0	0	0	0	0	0	0	0	0	0
96	2	1	28	784	10	2013-03-25	4	0	1	0	22:00:00	1	0	0	0	0	0	0	1	0	25	10	1	20.83	27	0	4	3.42857	1.899	61.653	0	0	0	0	1	0	0	0	0	0	0	0
96	2	1	29	841	10	2013-03-25	6	1	0	0	22:00:00	1	0	0	0	0	0	0	1	0	25	10	1	20.83	27	0	2.42857	3.57143	0.3203	78.349	0	0	0	0	1	0	0	0	0	0	0	0
96	2	1	30	900	11	2013-03-26	2	0	0	1	22:00:00	0	1	0	0	0	0	0	1	0	25	10	1	20.83	27	0	4.71429	3.28571	3.712	102.855	1	1	0	0	0	0	0	0	0	0	0	0
96	2	1	31	961	11	2013-03-26	4	0	1	0	22:00:00	0	1	0	0	0	0	0	1	0	25	10	1	20.83	27	0	5	2.57143	1.301	71.016	0	0	0	0	0	0	0	0	0	0	0	0
96	2	1	32	1024	11	2013-03-26	6	1	0	0	22:00:00	0	1	0	0	0	0	0	1	0	25	10	1	20.83	27	0	3.14286	2.85714	0.3544	59.663	0	0	0	0	1	0	0	0	0	0	0	0
96	2	1	33	1089	12	2013-03-27	2	0	0	1	22:00:00	0	0	1	0	0	0	0	1	0	25	10	1	20.83	27	0	4.14286	3	2.331	87.812	1	0	0	0	0	0	0	0	0	0	0	0
96	2	1	34	1156	12	2013-03-27	4	0	1	0	22:00:00	0	0	1	0	0	0	0	1	0	25	10	1	20.83	27	0	4.14286	2.85714	2.378	72.585	0	0	0	0	0	0	0	0	0	0	0	0
96	2	1	35	1225	12	2013-03-27	6	1	0	0	22:00:00	0	0	1	0	0	0	0	1	0	25	10	1	20.83	27	0	2.28571	3.28571	0.3525	52.725	0	0	0	0	0	0	0	0	0	0	0	0
96	2	1	36	1296	13	2013-03-28	2	0	0	1	22:00:00	0	0	0	1	0	0	0	1	0	25	10	1	20.83	27	0	4.42857	2.85714	2.054	72.059	1	0	0	0	0	0	0	0	0	0	0	0
96	2	1	37	1369	13	2013-03-28	4	0	1	0	22:00:00	0	0	0	1	0	0	0	1	0	25	10	1	20.83	27	0	5	2.28571	7.559	59.006	0	0	0	0	1	0	0	0	0	0	0	0
96	2	1	38	1444	13	2013-03-28	6	1	0	0	22:00:00	0	0	0	1	0	0	0	1	0	25	10	1	20.83	27	0	4.14286	3.14286	0.7969	115.206	1	0	1	1	1	0	0	0	0	0	0	0
96	2	1	39	1521	14	2013-03-29	2	0	0	1	22:00:00	0	0	0	0	1	0	0	1	0	25	10	1	20.83	27	0	5.57143	2.42857	2.577	96.28	0	0	0	0	0	0	0	0	0	0	0	0
96	2	1	40	1600	14	2013-03-29	4	0	1	0	22:00:00	0	0	0	0	1	0	0	1	0	25	10	1	20.83	27	0	5	2	1.036	70.034	0	0	0	0	0	0	0	0	0	0	0	0
96	2	1	41	1681	14	2013-03-29	6	1	0	0	22:00:00	0	0	0	0	1	0	0	1	0	25	10	1	20.83	27	0	4.71429	2	0.4062	62.767	0	0	0	0	1	0	0	0	0	0	0	0
96	2	1	42	1764	15	2013-03-30	2	0	0	1	22:00:00	0	0	0	0	0	1	0	1	0	25	10	1	20.83	27	0	5.71429	2	1.43	29.411	0	0	0	0	1	0	0	0	0	0	0	0
96	2	1	43	1849	15	2013-03-30	4	0	1	0	22:00:00	0	0	0	0	0	1	0	1	0	25	10	1	20.83	27	0	2	2	1.422	84.792	0	0	0	0	1	0	0	0	0	0	0	0
96	2	1	44	1936	15	2013-03-30	6	1	0	0	22:00:00	0	0	0	0	0	1	0	1	0	25	10	1	20.83	27	0	2	1.85714	0.2654	32.558	0	0	0	0	0	0	0	0	0	0	0	0
96	2	1	45	2025	16	2013-03-31	2	0	0	1	22:00:00	0	0	0	0	0	0	1	1	0	25	10	1	20.83	27	0	5.14286	2	4.677	53.479	0	0	0	0	0	0	0	0	0	0	0	0
96	2	1	46	2116	16	2013-03-31	4	0	1	0	22:00:00	0	0	0	0	0	0	1	1	0	25	10	1	20.83	27	0	5.42857	2.57143	1.745	88.938	0	0	0	0	1	0	0	0	0	0	0	0
96	2	1	47	2209	16	2013-03-31	6	1	0	0	22:00:00	0	0	0	0	0	0	1	1	0	25	10	1	20.83	27	0	3.71429	3.42857	0.4429	65.147	0	0	0	0	1	0	0	0	0	0	0	0
96	2	1	48	2304	17	2013-04-01	2	0	0	1	22:00:00	1	0	0	0	0	0	0	1	0	25	10	1	20.83	27	0	4.14286	3.42857	4.187	77.599	0	0	0	0	1	0	0	0	0	0	0	0
96	2	1	49	2401	17	2013-04-01	4	0	1	0	22:00:00	1	0	0	0	0	0	0	1	0	25	10	1	20.83	27	0	5.19016	2.62896	7.673	53.014	0.245777	0.00667028	0.0524063	0.0416968	0.594557	0	-6.36815e-11	0	0.0212965	0	0	0
96	2	1	50	2500	17	2013-04-01	6	1	0	0	22:00:00	1	0	0	0	0	0	0	1	0	25	10	1	20.83	27	0	3.85714	3	0.3273	63.148	0	0	0	0	0	0	0	0	0	0	0	0
96	2	1	51	2601	18	2013-04-02	2	0	0	1	22:00:00	0	1	0	0	0	0	0	1	0	25	10	1	20.83	27	0	5.71429	3.28571	3.782	88.745	1	1	0	0	0	0	0	0	0	0	0	0
96	2	1	52	2704	18	2013-04-02	4	0	1	0	22:00:00	0	1	0	0	0	0	0	1	0	25	10	1	20.83	27	0	5.42857	3	1.187	84.726	0	0	0	0	0	0	0	0	0	0	0	0
96	2	1	53	2809	18	2013-04-02	6	1	0	0	22:00:00	0	1	0	0	0	0	0	1	0	25	10	1	20.83	27	0	5.42857	2.85714	1.851	122.816	0	0	1	1	0	0	0	0	1	0	0	0
96	2	1	54	2916	19	2013-04-03	2	0	0	1	22:00:00	0	0	1	0	0	0	0	1	0	25	10	1	20.83	27	0	5.57143	2	3.222	111.13	1	0	0	0	0	0	0	0	0	0	0	0
96	2	1	55	3025	19	2013-04-03	4	0	1	0	22:00:00	0	0	1	0	0	0	0	1	0	25	10	1	20.83	27	0	5.71429	2.14286	3.277	124.845	0	0	0	0	0	0	0	0	0	0	0	0
96	2	1	56	3136	19	2013-04-03	6	1	0	0	22:00:00	0	0	1	0	0	0	0	1	0	25	10	1	20.83	27	0	4.57143	2.71429	0.5068	89.832	0	0	0	0	0	0	0	0	0	0	0	0
96	2	1	57	3249	20	2013-04-04	2	0	0	1	22:00:00	0	0	0	1	0	0	0	1	0	25	10	1	20.83	27	0	6	2.28571	3.853	92.603	1	0	0	0	0	0	0	0	0	0	0	0
96	2	1	58	3364	20	2013-04-04	4	0	1	0	22:00:00	0	0	0	1	0	0	0	1	0	25	10	1	20.83	27	0	4.71429	2.57143	5.562	118.538	0	0	0	0	0	0	0	0	0	0	0	0
96	2	1	59	3481	20	2013-04-04	6	1	0	0	22:00:00	0	0	0	1	0	0	0	1	0	25	10	1	20.83	27	0	4.28571	2.14286	0.5662	83.332	0	0	0	0	0	0	0	0	0	0	0	0
96	2	1	60	3600	21	2013-04-05	2	0	0	1	22:00:00	0	0	0	0	1	0	0	1	0	25	10	1	20.83	27	0	5.28571	2.42857	5.16	89.894	1	0	0	0	0	0	0	0	0	0	0	0
96	2	1	61	3721	21	2013-04-05	4	0	1	0	22:00:00	0	0	0	0	1	0	0	1	0	25	10	1	20.83	27	0	2.57143	4.14286	1.79	69.819	0	0	0	0	0	0	0	0	0	0	0	0
96	2	1	62	3844	21	2013-04-05	6	1	0	0	22:00:00	0	0	0	0	1	0	0	1	0	25	10	1	20.83	27	0	1.14286	3.14286	0.6321	45.602	0	0	0	0	0	0	0	0	0	0	0	0
96	2	1	63	3969	22	2013-04-06	2	0	0	1	22:00:00	0	0	0	0	0	1	0	1	0	25	10	1	20.83	27	0	3.57143	2.28571	3.108	42.495	0	0	0	0	0	0	0	0	0	0	0	0
96	2	1	64	4096	22	2013-04-06	4	0	1	0	22:00:00	0	0	0	0	0	1	0	1	0	25	10	1	20.83	27	0	6	1.71429	3.628	82.355	0	0	0	0	1	0	0	0	0	0	0	0
96	2	1	65	4225	22	2013-04-06	6	1	0	0	22:00:00	0	0	0	0	0	1	0	1	0	25	10	1	20.83	27	0	4.42857	2.57143	0.271553	80.4643	0	0	0	0	1	0	0	0	0	0	0	0
96	2	1	66	4356	23	2013-04-07	2	0	0	1	22:00:00	0	0	0	0	0	0	1	1	0	25	10	1	20.83	27	0	3.14286	3.14286	2.484	69.464	0	0	0	0	0	0	0	0	0	0	0	0
96	2	1	67	4489	23	2013-04-07	4	0	1	0	22:00:00	0	0	0	0	0	0	1	1	0	25	10	1	20.83	27	0	4.28571	2.14286	1.616	192.77	0	0	0	0	0	0	0	0	0	0	0	0
96	2	1	68	4624	23	2013-04-07	6	1	0	0	22:00:00	0	0	0	0	0	0	1	1	0	25	10	1	20.83	27	0	3.91931	2.50824	0.3387	39.948	0.0869429	-0.0236425	0.220223	0.179526	0.43748	0	1.14959e-10	0	0.0613364	0	0	0
96	2	1	69	4761	24	2013-04-08	2	0	0	1	22:00:00	1	0	0	0	0	0	0	1	0	25	10	1	20.83	27	0	5	1.57143	3.023	97.42	1	0	0	0	0	0	0	0	0	0	0	0
96	2	1	70	4900	24	2013-04-08	4	0	1	0	22:00:00	1	0	0	0	0	0	0	1	0	25	10	1	20.83	27	0	4.57143	4.71429	2.737	94.68	0	0	0	0	0	0	0	0	0	0	0	0
96	2	1	71	5041	24	2013-04-08	6	1	0	0	22:00:00	1	0	0	0	0	0	0	1	0	25	10	1	20.83	27	0	2	2	0.3974	136.438	0	0	0	0	0	0	0	0	0	0	0	0
96	2	1	72	5184	25	2013-04-09	2	0	0	1	22:00:00	0	1	0	0	0	0	0	1	0	25	10	1	20.83	27	0	4.57143	1.85714	2.656	99.475	1	0	0	0	0	0	0	0	0	0	0	0
96	2	1	73	5329	25	2013-04-09	4	0	1	0	22:00:00	0	1	0	0	0	0	0	1	0	25	10	1	20.83	27	0	5.42857	2.14286	2.448	127.992	0	0	0	0	0	0	0	0	0	0	0	0
96	2	1	74	5476	25	2013-04-09	6	1	0	0	22:00:00	0	1	0	0	0	0	0	1	0	25	10	1	20.83	27	0	5.28571	1.42857	0.9152	39.632	0	0	0	0	0	0	0	0	0	0	0	0
96	2	1	75	5625	26	2013-04-10	2	0	0	1	22:00:00	0	0	1	0	0	0	0	1	0	25	10	1	20.83	27	0	5.71429	1.85714	2.431	71.629	1	0	0	0	0	0	0	0	0	0	0	0
96	2	1	76	5776	26	2013-04-10	4	0	1	0	22:00:00	0	0	1	0	0	0	0	1	0	25	10	1	20.83	27	0	5.71429	1.85714	1.682	46.501	0	0	0	0	0	0	0	0	0	0	0	0
96	2	1	77	5929	26	2013-04-10	6	1	0	0	22:00:00	0	0	1	0	0	0	0	1	0	25	10	1	20.83	27	0	3	2	0.5212	50.608	0.0866577	-0.039883	0.170152	0.141197	0.389184	0	1.51156e-10	0	0.0506774	0	0	0
96	2	1	78	6084	27	2013-04-11	2	0	0	1	22:00:00	0	0	0	1	0	0	0	1	0	25	10	1	20.83	27	0	5.28571	2.28571	6.764	222.84	1	0	0	0	0	0	1	0	0	0	0	0
96	2	1	79	6241	27	2013-04-11	4	0	1	0	22:00:00	0	0	0	1	0	0	0	1	0	25	10	1	20.83	27	0	3.85714	3.28571	3.783	132.445	0	0	0	0	0	0	0	0	0	0	0	0
96	2	1	80	6400	27	2013-04-11	6	1	0	0	22:00:00	0	0	0	1	0	0	0	1	0	25	10	1	20.83	27	0	3.71429	2.28571	0.4885	51.02	0	0	0	0	0	0	0	0	0	0	0	0
96	2	1	81	6561	28	2013-04-12	2	0	0	1	22:00:00	0	0	0	0	1	0	0	1	0	25	10	1	20.83	27	0	6	2.57143	6.091	206.75	1	0	0	0	0	0	0	0	0	0	0	0
96	2	1	82	6724	28	2013-04-12	4	0	1	0	22:00:00	0	0	0	0	1	0	0	1	0	25	10	1	20.83	27	0	5.85714	2	1.328	159.46	0	0	0	0	0	0	0	0	0	0	0	0
96	2	1	83	6889	28	2013-04-12	6	1	0	0	22:00:00	0	0	0	0	1	0	0	1	0	25	10	1	20.83	27	0	3.30531	2.68329	0.352361	66.1423	0.0891533	-0.0521872	0.129529	0.109966	0.360356	0	1.78925e-10	0	0.0411733	0	0	0
96	2	1	84	7056	29	2013-04-13	2	0	0	1	22:00:00	0	0	0	0	0	1	0	1	0	25	10	1	20.83	27	0	2.42857	3.28571	2.785	81.956	1	0	0	0	0	0	0	0	0	0	0	0
96	2	1	85	7225	29	2013-04-13	4	0	1	0	22:00:00	0	0	0	0	0	1	0	1	0	25	10	1	20.83	27	0	4.57143	3	1.77	131.402	1	0	0	0	1	0	0	0	0	0	0	0
96	2	1	86	7396	29	2013-04-13	6	1	0	0	22:00:00	0	0	0	0	0	1	0	1	0	25	10	1	20.83	27	0	4.57143	2.57143	0.3701	49.797	0	0	0	0	1	0	0	0	0	0	0	0
96	2	1	87	7569	30	2013-04-14	2	0	0	1	22:00:00	0	0	0	0	0	0	1	1	0	25	10	1	20.83	27	0	2.85714	3.14286	6.52	41.679	0	0	0	0	0	0	0	0	0	0	0	0
96	2	1	88	7744	30	2013-04-14	4	0	1	0	22:00:00	0	0	0	0	0	0	1	1	0	25	10	1	20.83	27	0	5.85714	3.42857	1.332	53.404	0	0	0	0	1	0	0	0	0	0	0	0
96	2	1	89	7921	30	2013-04-14	6	1	0	0	22:00:00	0	0	0	0	0	0	1	1	0	25	10	1	20.83	27	0	2.57143	2.71429	0.4793	38.098	0	0	0	0	0	0	0	0	0	0	0	0
153	3	0	0	0	1	2013-11-15	2	0	0	1	22:00:00	0	0	0	0	1	0	0	1	0	1	0	1	18.71	34	1	5	1.14286	8.15	46.469	1	1	0	0	0	0	0	0	1	0	0	0
153	3	0	1	1	1	2013-11-15	4	0	1	0	22:00:00	0	0	0	0	1	0	0	1	0	1	0	1	18.71	34	1	6.42857	1	4.556	107.129	1	0	0	0	1	0	0	0	1	0	0	0
153	3	0	2	4	1	2013-11-15	6	1	0	0	22:00:00	0	0	0	0	1	0	0	1	0	1	0	1	18.71	34	1	5.57143	1	0.491	132.473	0	0	1	1	0	0	0	0	1	0	0	0
153	3	0	3	9	2	2013-11-16	2	0	0	1	22:00:00	0	0	0	0	0	1	0	1	0	1	0	1	18.71	34	1	5.14286	1	11.973	46.241	1	1	0	0	1	0	0	0	1	0	0	0
153	3	0	4	16	2	2013-11-16	4	0	1	0	22:00:00	0	0	0	0	0	1	0	1	0	1	0	1	18.71	34	1	4.85714	1	2.088	64.898	1	0	0	0	1	0	0	0	1	0	0	0
153	3	0	5	25	2	2013-11-16	6	1	0	0	22:00:00	0	0	0	0	0	1	0	1	0	1	0	1	18.71	34	1	5.01635	1.03678	0.354	197.62	0.493014	0.146537	0.781067	0.253277	0.338989	0.319378	0	0	1.01953	0	0	0.156532
153	3	0	6	36	3	2013-11-17	2	0	0	1	22:00:00	0	0	0	0	0	0	1	1	0	1	0	1	18.71	34	1	4	1	9.32285	73.1481	0	0	0	0	0	0	0	1	0	0	0	0
153	3	0	7	49	3	2013-11-17	4	0	1	0	22:00:00	0	0	0	0	0	0	1	1	0	1	0	1	18.71	34	1	5.85714	1	5.029	73.09	1	0	0	0	1	1	0	0	1	0	0	0
153	3	0	8	64	3	2013-11-17	6	1	0	0	22:00:00	0	0	0	0	0	0	1	1	0	1	0	1	18.71	34	1	5.42857	1	0.52	57.841	0	0	1	0	1	0	0	0	1	0	0	0
153	3	0	9	81	4	2013-11-18	2	0	0	1	22:00:00	1	0	0	0	0	0	0	1	0	1	0	1	18.71	34	1	5	1	10.783	52.043	1	0	0	0	1	0	0	0	1	0	0	0
153	3	0	10	100	4	2013-11-18	4	0	1	0	22:00:00	1	0	0	0	0	0	0	1	0	1	0	1	18.71	34	1	4.14286	1	6.995	147.29	1	0	0	0	1	0	0	0	1	0	0	0
153	3	0	11	121	4	2013-11-18	6	1	0	0	22:00:00	1	0	0	0	0	0	0	1	0	1	0	1	18.71	34	1	4	1.14286	1.283	40.757	1	0	0	0	0	1	0	0	1	0	0	0
153	3	0	12	144	5	2013-11-19	2	0	0	1	22:00:00	0	1	0	0	0	0	0	1	0	1	0	1	18.71	34	1	4.28571	1.28571	6.897	80.607	1	0	0	0	1	0	0	0	1	0	0	0
153	3	0	13	169	5	2013-11-19	4	0	1	0	22:00:00	0	1	0	0	0	0	0	1	0	1	0	1	18.71	34	1	4	1.28571	3.067	101.417	0	0	0	0	1	1	0	0	1	0	0	0
153	3	0	14	196	5	2013-11-19	6	1	0	0	22:00:00	0	1	0	0	0	0	0	1	0	1	0	1	18.71	34	1	4.42857	1.28571	0.828	194.99	0	0	1	0	1	0	0	0	1	0	0	1
153	3	0	15	225	6	2013-11-20	2	0	0	1	22:00:00	0	0	1	0	0	0	0	1	0	1	0	1	18.71	34	1	4.71429	1	6.454	128.201	1	0	0	0	1	0	0	0	1	0	0	0
153	3	0	16	256	6	2013-11-20	4	0	1	0	22:00:00	0	0	1	0	0	0	0	1	0	1	0	1	18.71	34	1	5	1	5.551	349.03	1	0	0	0	1	0	0	0	1	0	0	0
153	3	0	17	289	6	2013-11-20	6	1	0	0	22:00:00	0	0	1	0	0	0	0	1	0	1	0	1	18.71	34	1	4	1	0.405	156.14	1	1	1	0	1	0	0	0	1	0	0	1
153	3	0	18	324	7	2013-11-21	2	0	0	1	22:00:00	0	0	0	1	0	0	0	1	0	1	0	1	18.71	34	1	5	1	9.881	77.706	1	0	0	0	1	0	0	0	1	0	0	0
153	3	0	19	361	7	2013-11-21	4	0	1	0	22:00:00	0	0	0	1	0	0	0	1	0	1	0	1	18.71	34	1	4	1.42857	2.597	62.487	1	0	0	0	0	0	0	0	0	0	0	0
153	3	0	20	400	7	2013-11-21	6	1	0	0	22:00:00	0	0	0	1	0	0	0	1	0	1	0	1	18.71	34	1	4.42857	1	1.607	230.92	0	0	1	0	0	1	0	0	1	0	0	0
153	3	0	21	441	8	2013-11-22	2	0	0	1	22:00:00	0	0	0	0	1	0	0	1	0	1	0	1	18.71	34	1	4.57143	1.28571	11.886	53.93	1	0	0	0	1	0	0	1	1	0	0	0
153	3	0	22	484	8	2013-11-22	4	0	1	0	22:00:00	0	0	0	0	1	0	0	1	0	1	0	1	18.71	34	1	4.85714	1	4.373	138.843	0	0	0	0	1	0	0	0	1	0	0	0
153	3	0	23	529	8	2013-11-22	6	1	0	0	22:00:00	0	0	0	0	1	0	0	1	0	1	0	1	18.71	34	1	4	1.14286	0.779	71.242	1	0	1	0	0	1	0	0	1	0	0	0
153	3	0	24	576	9	2013-11-23	2	0	0	1	22:00:00	0	0	0	0	0	1	0	1	0	1	0	1	18.71	34	1	4.71429	1.14286	10.119	87.144	1	0	0	0	1	0	0	0	0	0	0	0
153	3	0	25	625	9	2013-11-23	4	0	1	0	22:00:00	0	0	0	0	0	1	0	1	0	1	0	1	18.71	34	1	4.36531	1.11545	2.312	106.368	0.684407	0.0255556	0.0514671	0.00958526	1.01748	0.167642	0	0	0.963525	0	0	0.0300211
153	3	0	26	676	9	2013-11-23	6	1	0	0	22:00:00	0	0	0	0	0	1	0	1	0	1	0	1	18.71	34	1	4.41029	1.0817	0.515	101.125	0.546274	0.0671304	0.784921	0.323664	0.432247	0.206838	0	0	0.959948	0	0	0.124052
153	3	0	27	729	10	2013-11-24	2	0	0	1	22:00:00	0	0	0	0	0	0	1	1	0	1	0	1	18.71	34	1	4.33445	1.13032	11.205	51.536	0.867062	0.158026	0.0100215	-0.0197469	0.846922	-0.0352807	0	1	0.719762	0	0	0.0208322
153	3	0	28	784	10	2013-11-24	4	0	1	0	22:00:00	0	0	0	0	0	0	1	1	0	1	0	1	18.71	34	1	4.30039	1.12291	1.826	62.74	0.689682	0.0175379	0.0524199	0.0180381	1.01937	0.155568	0	0	0.958361	0	0	0.0256941
153	3	0	29	841	10	2013-11-24	6	1	0	0	22:00:00	0	0	0	0	0	0	1	1	0	1	0	1	18.71	34	1	4.34734	1.08926	0.686	67.417	0.551337	0.0594151	0.78591	0.331971	0.433105	0.195128	0	0	0.955089	0	0	0.119753
153	3	0	30	900	11	2013-11-25	2	0	0	1	22:00:00	1	0	0	0	0	0	0	1	0	1	0	1	18.71	34	1	4	1.28571	12.532	58.391	1	1	0	0	1	0	0	0	1	0	0	0
153	3	0	31	961	11	2013-11-25	4	0	1	0	22:00:00	1	0	0	0	0	0	0	1	0	1	0	1	18.71	34	1	3.85714	1.14286	2.405	51.299	0	0	0	0	0	1	0	0	1	0	0	0
153	3	0	32	1024	11	2013-11-25	6	1	0	0	22:00:00	1	0	0	0	0	0	0	1	0	1	0	1	18.71	34	1	4.28571	1.14286	2.193	37.533	0	0	0	0	0	1	0	0	1	0	0	0
153	3	0	33	1089	12	2013-11-26	2	0	0	1	22:00:00	0	1	0	0	0	0	0	1	0	1	0	1	18.71	34	1	3.57143	1.28571	5.858	53.518	1	0	0	0	1	0	0	1	0	0	0	0
153	3	0	34	1156	12	2013-11-26	4	0	1	0	22:00:00	0	1	0	0	0	0	0	1	0	1	0	1	18.71	34	1	3.42857	1.14286	7.925	87.079	0	0	0	0	1	0	0	0	1	0	0	0
153	3	0	35	1225	12	2013-11-26	6	1	0	0	22:00:00	0	1	0	0	0	0	0	1	0	1	0	1	18.71	34	1	3.57143	1	0.862	84.062	0	0	0	0	0	0	0	0	1	0	0	0
153	3	0	36	1296	13	2013-11-27	2	0	0	1	22:00:00	0	0	1	0	0	0	0	1	0	1	0	1	18.71	34	1	4.14286	1.28571	13.437	50.461	1	0	0	0	0	0	0	0	1	0	0	0
153	3	0	37	1369	13	2013-11-27	4	0	1	0	22:00:00	0	0	1	0	0	0	0	1	0	1	0	1	18.71	34	1	4.71429	1	5.154	117.71	1	0	0	0	1	0	0	0	1	0	0	0
153	3	0	38	1444	13	2013-11-27	6	1	0	0	22:00:00	0	0	1	0	0	0	0	1	0	1	0	1	18.71	34	1	3.71429	1.14286	0.991	179.14	1	0	1	0	1	0	0	0	1	0	0	0
153	3	0	39	1521	14	2013-11-28	2	0	0	1	22:00:00	0	0	0	1	0	0	0	1	0	1	0	1	18.71	34	1	4.14286	1.14286	9.073	59.62	1	0	0	0	1	0	0	0	1	0	0	0
153	3	0	40	1600	14	2013-11-28	4	0	1	0	22:00:00	0	0	0	1	0	0	0	1	0	1	0	1	18.71	34	1	3.28571	1.71429	8.179	251.47	1	0	0	0	1	0	0	0	1	0	0	0
153	3	0	41	1681	14	2013-11-28	6	1	0	0	22:00:00	0	0	0	1	0	0	0	1	0	1	0	1	18.71	34	1	4.71429	1.28571	0.754	199.59	1	0	1	0	0	0	0	0	1	0	0	0
153	3	0	42	1764	15	2013-11-29	2	0	0	1	22:00:00	0	0	0	0	1	0	0	1	0	1	0	1	18.71	34	1	3.57143	1.28571	8.417	161.94	1	0	0	0	0	0	0	0	1	0	0	0
153	3	0	43	1849	15	2013-11-29	4	0	1	0	22:00:00	0	0	0	0	1	0	0	1	0	1	0	1	18.71	34	1	3.85714	1.14286	7.342	94.51	1	1	0	0	0	0	0	0	1	0	0	0
153	3	0	44	1936	15	2013-11-29	6	1	0	0	22:00:00	0	0	0	0	1	0	0	1	0	1	0	1	18.71	34	1	4	1.14286	0.921	127.333	1	0	1	0	0	0	0	0	1	0	0	0
153	3	0	45	2025	16	2013-11-30	2	0	0	1	22:00:00	0	0	0	0	0	1	0	1	0	1	0	1	18.71	34	1	4	1.42857	10.542	127.058	1	0	0	0	1	0	0	0	1	0	0	0
153	3	0	46	2116	16	2013-11-30	4	0	1	0	22:00:00	0	0	0	0	0	1	0	1	0	1	0	1	18.71	34	1	4	1.14286	6.082	164.91	0	0	0	0	0	0	0	0	1	0	0	0
153	3	0	47	2209	16	2013-11-30	6	1	0	0	22:00:00	0	0	0	0	0	1	0	1	0	1	0	1	18.71	34	1	4.42857	1	0.354	280.44	1	0	1	1	0	0	0	0	1	0	0	0
153	3	0	48	2304	17	2013-12-01	2	0	0	1	22:00:00	0	0	0	0	0	0	1	1	0	1	0	1	18.71	34	1	4	1	7.022	140.63	0	0	0	0	0	0	0	1	0	0	0	0
153	3	0	49	2401	17	2013-12-01	4	0	1	0	22:00:00	0	0	0	0	0	0	1	1	0	1	0	1	18.71	34	1	4	1	2.052	95.684	1	0	0	0	0	0	0	0	1	0	0	0
153	3	0	50	2500	17	2013-12-01	6	1	0	0	22:00:00	0	0	0	0	0	0	1	1	0	1	0	1	18.71	34	1	4.71429	1.14286	1.816	375.98	1	0	1	1	0	0	0	0	1	0	0	0
153	3	0	51	2601	18	2013-12-02	2	0	0	1	22:00:00	1	0	0	0	0	0	0	1	0	1	0	1	18.71	34	1	4	1	10.365	53.272	1	0	0	0	1	0	0	0	1	0	0	0
153	3	0	52	2704	18	2013-12-02	4	0	1	0	22:00:00	1	0	0	0	0	0	0	1	0	1	0	1	18.71	34	1	2.57143	2	4.278	129.925	1	0	0	0	1	0	0	0	1	0	0	0
153	3	0	53	2809	18	2013-12-02	6	1	0	0	22:00:00	1	0	0	0	0	0	0	1	0	1	0	1	18.71	34	1	4.14286	1	0.718	104.404	1	0	1	1	0	0	0	0	1	0	0	0
153	3	0	54	2916	19	2013-12-03	2	0	0	1	22:00:00	0	1	0	0	0	0	0	1	0	1	0	1	18.71	34	1	4	1	12.326	81.084	0	0	0	0	0	0	0	1	0	0	0	0
153	3	0	55	3025	19	2013-12-03	4	0	1	0	22:00:00	0	1	0	0	0	0	0	1	0	1	0	1	18.71	34	1	4.14286	1.14286	4.226	64.898	0	0	0	0	0	0	0	0	1	0	0	0
153	3	0	56	3136	19	2013-12-03	6	1	0	0	22:00:00	0	1	0	0	0	0	0	1	0	1	0	1	18.71	34	1	3.85714	1	0.723	72.363	0	0	0	0	1	0	0	0	1	0	0	0
153	3	0	57	3249	20	2013-12-04	2	0	0	1	22:00:00	0	0	1	0	0	0	0	1	0	1	0	1	18.71	34	1	4	1.57143	8.517	55.271	0	0	0	0	0	0	0	1	0	0	0	0
153	3	0	58	3364	20	2013-12-04	4	0	1	0	22:00:00	0	0	1	0	0	0	0	1	0	1	0	1	18.71	34	1	4.14286	1.42857	5.145	184.08	0	0	0	0	1	0	0	0	1	0	0	0
153	3	0	59	3481	20	2013-12-04	6	1	0	0	22:00:00	0	0	1	0	0	0	0	1	0	1	0	1	18.71	34	1	4	1.28571	1.258	583.253	1	0	1	1	0	0	0	0	1	0	0	0
153	3	0	60	3600	21	2013-12-05	2	0	0	1	22:00:00	0	0	0	1	0	0	0	1	0	1	0	1	18.71	34	1	4.14286	1.28571	14.453	68.427	1	0	0	0	1	0	0	0	1	0	0	0
153	3	0	61	3721	21	2013-12-05	4	0	1	0	22:00:00	0	0	0	1	0	0	0	1	0	1	0	1	18.71	34	1	4	1.14286	1.445	95.482	1	0	0	0	1	0	0	0	1	0	0	0
153	3	0	62	3844	21	2013-12-05	6	1	0	0	22:00:00	0	0	0	1	0	0	0	1	0	1	0	1	18.71	34	1	3.85714	1.28571	1.223	520.99	1	0	1	0	0	0	0	0	1	0	0	0
153	3	0	63	3969	22	2013-12-06	2	0	0	1	22:00:00	0	0	0	0	1	0	0	1	0	1	0	1	18.71	34	1	4	1	9.73	126.955	0	0	0	0	0	0	0	1	0	0	0	0
153	3	0	64	4096	22	2013-12-06	4	0	1	0	22:00:00	0	0	0	0	1	0	0	1	0	1	0	1	18.71	34	1	4.57143	1	4.325	90.642	1	0	0	0	1	0	0	0	1	0	0	0
153	3	0	65	4225	22	2013-12-06	6	1	0	0	22:00:00	0	0	0	0	1	0	0	1	0	1	0	1	18.71	34	1	4.05253	1.20225	0.669	55.817	0.562445	0.0375874	0.806336	0.397567	0.200326	0.139773	0	0	0.967985	0	0	0.0748299
153	3	0	66	4356	23	2013-12-07	2	0	0	1	22:00:00	0	0	0	0	0	1	0	1	0	1	0	1	18.71	34	1	4	1	5.573	371.08	0	0	0	0	0	0	0	1	0	0	0	0
153	3	0	67	4489	23	2013-12-07	4	0	1	0	22:00:00	0	0	0	0	0	1	0	1	0	1	0	1	18.71	34	1	4.42857	1.28571	2.492	350.75	1	0	1	1	1	0	0	0	1	0	0	0
153	3	0	68	4624	23	2013-12-07	6	1	0	0	22:00:00	0	0	0	0	0	1	0	1	0	1	0	1	18.71	34	1	4	1	0.806	121.479	1	0	1	1	0	0	0	0	1	0	0	0
153	3	0	69	4761	24	2013-12-08	2	0	0	1	22:00:00	0	0	0	0	0	0	1	1	0	1	0	1	18.71	34	1	4.14286	1	5.063	233.98	0	0	0	0	0	0	0	1	0	0	0	0
153	3	0	70	4900	24	2013-12-08	4	0	1	0	22:00:00	0	0	0	0	0	0	1	1	0	1	0	1	18.71	34	1	4	1.14286	3.362	94.837	1	0	0	0	1	0	0	0	1	0	0	0
153	3	0	71	5041	24	2013-12-08	6	1	0	0	22:00:00	0	0	0	0	0	0	1	1	0	1	0	1	18.71	34	1	4.85714	1.14286	0.634	97.734	0	0	1	0	0	0	0	0	1	0	0	0
153	3	0	72	5184	25	2013-12-09	2	0	0	1	22:00:00	1	0	0	0	0	0	0	1	0	1	0	1	18.71	34	1	4.57143	1	5.632	45.007	1	0	0	0	0	0	0	0	1	0	0	0
153	3	0	73	5329	25	2013-12-09	4	0	1	0	22:00:00	1	0	0	0	0	0	0	1	0	1	0	1	18.71	34	1	3.71429	1.14286	2.911	85.975	0	0	0	0	1	0	0	0	1	0	0	0
153	3	0	74	5476	25	2013-12-09	6	1	0	0	22:00:00	1	0	0	0	0	0	0	1	0	1	0	1	18.71	34	1	4.57143	1.57143	0.528	86.194	1	1	1	1	0	0	0	0	1	0	0	0
153	3	0	75	5625	26	2013-12-10	2	0	0	1	22:00:00	0	1	0	0	0	0	0	1	0	1	0	1	18.71	34	1	4	1.28571	7.255	147.619	0	0	0	0	0	0	0	1	0	0	0	0
153	3	0	76	5776	26	2013-12-10	4	0	1	0	22:00:00	0	1	0	0	0	0	0	1	0	1	0	1	18.71	34	1	4.57143	1.14286	6.073	35.552	1	0	0	0	1	0	0	0	1	0	0	0
153	3	0	77	5929	26	2013-12-10	6	1	0	0	22:00:00	0	1	0	0	0	0	0	1	0	1	0	1	18.71	34	1	4	1	0.679	269.61	1	0	1	0	0	0	0	0	1	0	0	0
153	3	0	78	6084	27	2013-12-11	2	0	0	1	22:00:00	0	0	1	0	0	0	0	1	0	1	0	1	18.71	34	1	4	1.28571	5.85	172.47	1	1	0	0	0	0	0	0	1	0	0	0
153	3	0	79	6241	27	2013-12-11	4	0	1	0	22:00:00	0	0	1	0	0	0	0	1	0	1	0	1	18.71	34	1	3.85714	1.28571	2.416	119.992	0	0	0	0	0	0	0	0	1	0	0	0
153	3	0	80	6400	27	2013-12-11	6	1	0	0	22:00:00	0	0	1	0	0	0	0	1	0	1	0	1	18.71	34	1	4.71429	1.42857	0.392833	118.235	1	0	1	0	0	0	0	0	1	0	0	0
153	3	0	81	6561	28	2013-12-12	2	0	0	1	22:00:00	0	0	0	1	0	0	0	1	0	1	0	1	18.71	34	1	4.57143	1.42857	8.232	93.169	1	0	0	0	1	0	0	0	1	0	0	0
153	3	0	82	6724	28	2013-12-12	4	0	1	0	22:00:00	0	0	0	1	0	0	0	1	0	1	0	1	18.71	34	1	3.42857	1.71429	3.331	89.263	1	0	0	0	1	0	0	0	1	0	0	0
153	3	0	83	6889	28	2013-12-12	6	1	0	0	22:00:00	0	0	0	1	0	0	0	1	0	1	0	1	18.71	34	1	4.42857	1.28571	0.832	55.494	0	0	0	0	0	1	0	0	1	0	0	0
153	3	0	84	7056	29	2013-12-13	2	0	0	1	22:00:00	0	0	0	0	1	0	0	1	0	1	0	1	18.71	34	1	4.85714	1.42857	14.397	85.472	1	0	0	0	0	0	0	0	1	0	0	0
153	3	0	85	7225	29	2013-12-13	4	0	1	0	22:00:00	0	0	0	0	1	0	0	1	0	1	0	1	18.71	34	1	3.85714	1.42857	3.814	133.875	1	0	0	0	0	1	0	0	1	0	0	0
153	3	0	86	7396	29	2013-12-13	6	1	0	0	22:00:00	0	0	0	0	1	0	0	1	0	1	0	1	18.71	34	1	4.14286	1.28571	0.242673	110.629	1	0	1	0	0	0	0	0	1	0	0	0
153	3	0	87	7569	30	2013-12-14	2	0	0	1	22:00:00	0	0	0	0	0	1	0	1	0	1	0	1	18.71	34	1	3.71429	1.28571	8.747	83.082	1	0	0	0	0	0	0	0	1	0	0	0
153	3	0	88	7744	30	2013-12-14	4	0	1	0	22:00:00	0	0	0	0	0	1	0	1	0	1	0	1	18.71	34	1	3.28571	1.14286	5.24	157	0	0	0	0	0	0	0	0	1	0	0	0
153	3	0	89	7921	30	2013-12-14	6	1	0	0	22:00:00	0	0	0	0	0	1	0	1	0	1	0	1	18.71	34	1	3.57143	1.28571	0.421	56.977	0	0	1	1	0	0	0	0	1	0	0	0
69	3	1	0	0	1	2012-07-12	2	0	0	1	23:30:00	0	0	0	1	0	0	0	1	0	37	23	1	25.22	40	1	3.14286	4	4.502	150.36	1	1	0	0	0	0	0	0	1	0	0	0
69	3	1	1	1	1	2012-07-12	4	0	1	0	23:30:00	0	0	0	1	0	0	0	1	0	37	23	1	25.22	40	1	4.85714	2.42857	1.314	162.44	0	0	1	1	0	1	1	0	1	0	0	0
69	3	1	2	4	1	2012-07-12	6	1	0	0	23:30:00	0	0	0	1	0	0	0	1	0	37	23	1	25.22	40	1	3.42857	2.42857	0.507	169.3	0	0	1	1	0	0	0	0	1	0	0	0
69	3	1	3	9	2	2012-07-13	2	0	0	1	23:30:00	0	0	0	0	1	0	0	1	0	37	23	1	25.22	40	1	2.71429	2.57143	3.703	177.69	1	0	0	0	1	0	0	0	1	0	0	0
69	3	1	4	16	2	2012-07-13	4	0	1	0	23:30:00	0	0	0	0	1	0	0	1	0	37	23	1	25.22	40	1	4.42857	2.42857	2.736	149.181	0	0	1	1	0	0	0	0	1	0	0	0
69	3	1	5	25	2	2012-07-13	6	1	0	0	23:30:00	0	0	0	0	1	0	0	1	0	37	23	1	25.22	40	1	4	3	0.726	224.38	0	0	1	1	0	1	0	0	1	0	0	0
69	3	1	6	36	3	2012-07-14	2	0	0	1	23:30:00	0	0	0	0	0	1	0	1	0	37	23	1	25.22	40	1	3.85714	2.42857	4.012	128.523	1	0	0	0	1	1	1	0	1	0	0	0
69	3	1	7	49	3	2012-07-14	4	0	1	0	23:30:00	0	0	0	0	0	1	0	1	0	37	23	1	25.22	40	1	4.00085	2.69573	1.906	174.74	2.01304e-11	-0.120862	1.0228	1.02775	0.138202	0.398323	0.391827	0	1	0	0	0
69	3	1	8	64	3	2012-07-14	6	1	0	0	23:30:00	0	0	0	0	0	1	0	1	0	37	23	1	25.22	40	1	4.85714	2.14286	1.438	267.83	0	0	1	1	0	1	0	0	1	0	0	0
69	3	1	9	81	4	2012-07-15	2	0	0	1	23:30:00	0	0	0	0	0	0	1	1	0	37	23	1	25.22	40	1	3.42857	2.42857	7.938	189.42	1	1	0	0	1	0	0	0	1	0	0	0
69	3	1	10	100	4	2012-07-15	4	0	1	0	23:30:00	0	0	0	0	0	0	1	1	0	37	23	1	25.22	40	1	4	2.28571	1.731	148.496	0	0	1	1	1	0	0	0	1	0	0	0
69	3	1	11	121	4	2012-07-15	6	1	0	0	23:30:00	0	0	0	0	0	0	1	1	0	37	23	1	25.22	40	1	2.85714	3	0.893	112.006	0	0	1	1	1	1	0	0	1	0	0	0
69	3	1	12	144	5	2012-07-16	2	0	0	1	23:30:00	1	0	0	0	0	0	0	1	0	37	23	1	25.22	40	1	3.14286	3	6.119	122.5	1	0	0	0	1	0	0	0	1	0	0	0
69	3	1	13	169	5	2012-07-16	4	0	1	0	23:30:00	1	0	0	0	0	0	0	1	0	37	23	1	25.22	40	1	3.57143	2.57143	1.791	140.849	0	0	1	1	1	0	0	0	1	0	0	0
69	3	1	14	196	5	2012-07-16	6	1	0	0	23:30:00	1	0	0	0	0	0	0	1	0	37	23	1	25.22	40	1	1.85714	3.71429	0.443	125.883	0	0	1	1	1	1	0	0	1	0	0	0
69	3	1	15	225	6	2012-07-17	2	0	0	1	23:30:00	0	1	0	0	0	0	0	1	0	37	23	1	25.22	40	1	3.14286	3	2.782	110.442	1	1	0	0	1	0	0	0	1	0	0	0
69	3	1	16	256	6	2012-07-17	4	0	1	0	23:30:00	0	1	0	0	0	0	0	1	0	37	23	1	25.22	40	1	2.85714	4.42857	1.641	123.572	0	0	1	1	0	1	0	0	1	0	0	0
69	3	1	17	289	6	2012-07-17	6	1	0	0	23:30:00	0	1	0	0	0	0	0	1	0	37	23	1	25.22	40	1	2.71429	2.85714	0.661	171.21	0	0	1	1	1	0	0	0	1	0	0	0
69	3	1	18	324	7	2012-07-18	2	0	0	1	23:30:00	0	0	1	0	0	0	0	1	0	37	23	1	25.22	40	1	2.85714	3	4.572	191.13	1	1	0	0	1	0	0	0	1	0	0	0
69	3	1	19	361	7	2012-07-18	4	0	1	0	23:30:00	0	0	1	0	0	0	0	1	0	37	23	1	25.22	40	1	2.85714	3.71429	1.94	165.86	0	0	1	1	0	1	0	0	1	0	0	0
69	3	1	20	400	7	2012-07-18	6	1	0	0	23:30:00	0	0	1	0	0	0	0	1	0	37	23	1	25.22	40	1	1.85714	4	0.571	120.686	0	0	1	1	1	0	0	0	1	0	0	0
69	3	1	21	441	8	2012-07-19	2	0	0	1	23:30:00	0	0	0	1	0	0	0	1	0	37	23	1	25.22	40	1	3.85714	2.57143	4.798	180.74	1	1	0	0	1	0	0	0	1	0	0	0
69	3	1	22	484	8	2012-07-19	4	0	1	0	23:30:00	0	0	0	1	0	0	0	1	0	37	23	1	25.22	40	1	4	2.57143	1.953	111.98	0	0	1	1	1	0	0	0	1	0	0	0
69	3	1	23	529	8	2012-07-19	6	1	0	0	23:30:00	0	0	0	1	0	0	0	1	0	37	23	1	25.22	40	1	3.14286	2.71429	0.477	77.532	0	0	1	1	1	0	0	0	1	0	0	0
69	3	1	24	576	9	2012-07-20	2	0	0	1	23:30:00	0	0	0	0	1	0	0	1	0	37	23	1	25.22	40	1	4	2.57143	3.687	193.23	1	1	0	0	1	0	0	0	1	0	0	0
69	3	1	25	625	9	2012-07-20	4	0	1	0	23:30:00	0	0	0	0	1	0	0	1	0	37	23	1	25.22	40	1	4.42857	2.57143	2.285	147.544	0	0	1	1	0	1	1	0	1	0	0	0
69	3	1	26	676	9	2012-07-20	6	1	0	0	23:30:00	0	0	0	0	1	0	0	1	0	37	23	1	25.22	40	1	2.71429	3.42857	0.482	190.84	0	0	1	1	1	0	0	0	1	0	0	0
69	3	1	27	729	10	2012-07-21	2	0	0	1	23:30:00	0	0	0	0	0	1	0	1	0	37	23	1	25.22	40	1	4	2.57143	7.336	199.13	1	1	0	0	1	0	0	0	1	0	0	0
69	3	1	28	784	10	2012-07-21	4	0	1	0	23:30:00	0	0	0	0	0	1	0	1	0	37	23	1	25.22	40	1	3.85714	2.85714	1.635	139.329	0	0	1	1	0	1	1	0	1	0	0	0
69	3	1	29	841	10	2012-07-21	6	1	0	0	23:30:00	0	0	0	0	0	1	0	1	0	37	23	1	25.22	40	1	2.85714	3.85714	1.201	313.95	0	0	1	1	0	0	0	0	1	0	0	0
69	3	1	30	900	11	2012-07-22	2	0	0	1	23:30:00	0	0	0	0	0	0	1	1	0	37	23	1	25.22	40	1	4.42857	2.71429	4.377	149.18	1	1	0	0	1	1	0	0	1	0	0	0
69	3	1	31	961	11	2012-07-22	4	0	1	0	23:30:00	0	0	0	0	0	0	1	1	0	37	23	1	25.22	40	1	3.85714	2.71429	2.268	123.01	0	0	1	1	0	0	0	0	1	0	0	0
69	3	1	32	1024	11	2012-07-22	6	1	0	0	23:30:00	0	0	0	0	0	0	1	1	0	37	23	1	25.22	40	1	2.85714	3.14286	0.424	187.37	0	0	0	0	1	1	0	0	1	0	0	0
69	3	1	33	1089	12	2012-07-23	2	0	0	1	23:30:00	1	0	0	0	0	0	0	1	0	37	23	1	25.22	40	1	3.14286	3.42857	4.073	140.638	1	1	0	0	1	1	0	0	1	0	0	0
69	3	1	34	1156	12	2012-07-23	4	0	1	0	23:30:00	1	0	0	0	0	0	0	1	0	37	23	1	25.22	40	1	5	2.42857	1.099	139.14	0	0	1	1	0	1	1	0	1	0	0	0
69	3	1	35	1225	12	2012-07-23	6	1	0	0	23:30:00	1	0	0	0	0	0	0	1	0	37	23	1	25.22	40	1	2.57143	3	0.48	78.806	0	0	1	0	0	1	0	0	1	0	0	0
69	3	1	36	1296	13	2012-07-24	2	0	0	1	23:30:00	0	1	0	0	0	0	0	1	0	37	23	1	25.22	40	1	4.42857	2.57143	2.885	140.555	1	1	0	0	1	1	0	0	1	0	0	0
69	3	1	37	1369	13	2012-07-24	4	0	1	0	23:30:00	0	1	0	0	0	0	0	1	0	37	23	1	25.22	40	1	4.85714	2.42857	1.205	106.427	0	0	1	1	0	1	0	0	1	0	0	0
69	3	1	38	1444	13	2012-07-24	6	1	0	0	23:30:00	0	1	0	0	0	0	0	1	0	37	23	1	25.22	40	1	3.71429	3	0.969	101.178	0	0	1	1	0	1	0	0	1	0	0	0
69	3	1	39	1521	14	2012-07-25	2	0	0	1	23:30:00	0	0	1	0	0	0	0	1	0	37	23	1	25.22	40	1	4.71429	2.28571	5.149	145.593	1	1	0	0	1	1	0	0	1	0	0	0
69	3	1	40	1600	14	2012-07-25	4	0	1	0	23:30:00	0	0	1	0	0	0	0	1	0	37	23	1	25.22	40	1	4.85714	2.28571	0.846	276.06	0	0	1	1	0	1	1	0	1	0	0	0
69	3	1	41	1681	14	2012-07-25	6	1	0	0	23:30:00	0	0	1	0	0	0	0	1	0	37	23	1	25.22	40	1	3	3	1.13	124.091	0	0	1	1	0	1	0	0	1	0	0	0
69	3	1	42	1764	15	2012-07-26	2	0	0	1	23:30:00	0	0	0	1	0	0	0	1	0	37	23	1	25.22	40	1	4.42857	2.42857	4.35	124.174	1	1	0	0	1	1	1	0	1	0	0	0
69	3	1	43	1849	15	2012-07-26	4	0	1	0	23:30:00	0	0	0	1	0	0	0	1	0	37	23	1	25.22	40	1	4.28571	2.28571	1.478	101.736	0	0	1	1	0	1	0	0	1	0	0	0
69	3	1	44	1936	15	2012-07-26	6	1	0	0	23:30:00	0	0	0	1	0	0	0	1	0	37	23	1	25.22	40	1	3.42857	2.42857	0.915	191.56	0	0	1	1	1	1	0	0	1	0	0	0
69	3	1	45	2025	16	2012-07-27	2	0	0	1	23:30:00	0	0	0	0	1	0	0	1	0	37	23	1	25.22	40	1	4.42857	2.42857	4.447	184.16	1	1	0	0	1	1	0	0	1	0	0	0
69	3	1	46	2116	16	2012-07-27	4	0	1	0	23:30:00	0	0	0	0	1	0	0	1	0	37	23	1	25.22	40	1	4.42857	2	1.53	164.84	0	0	1	1	0	1	1	0	1	0	0	0
69	3	1	47	2209	16	2012-07-27	6	1	0	0	23:30:00	0	0	0	0	1	0	0	1	0	37	23	1	25.22	40	1	3	2.71429	1.034	110.267	0	0	1	1	0	1	0	0	1	0	0	0
69	3	1	48	2304	17	2012-07-28	2	0	0	1	23:30:00	0	0	0	0	0	1	0	1	0	37	23	1	25.22	40	1	4.71429	2.42857	2.92	142.47	1	1	0	0	1	1	0	0	1	0	0	0
69	3	1	49	2401	17	2012-07-28	4	0	1	0	23:30:00	0	0	0	0	0	1	0	1	0	37	23	1	25.22	40	1	4	2.28571	1.615	148.626	0	0	1	1	0	1	0	0	1	0	0	0
69	3	1	50	2500	17	2012-07-28	6	1	0	0	23:30:00	0	0	0	0	0	1	0	1	0	37	23	1	25.22	40	1	2.57143	3.42857	0.556	77.361	0	0	1	1	1	1	0	0	1	0	0	0
69	3	1	51	2601	18	2012-07-29	2	0	0	1	23:30:00	0	0	0	0	0	0	1	1	0	37	23	1	25.22	40	1	4.28571	2.42857	5.024	207.21	1	1	0	0	1	1	0	0	1	0	0	0
69	3	1	52	2704	18	2012-07-29	4	0	1	0	23:30:00	0	0	0	0	0	0	1	1	0	37	23	1	25.22	40	1	3.71429	2.71429	2.979	209.74	0	0	1	1	0	1	0	0	1	0	0	0
69	3	1	53	2809	18	2012-07-29	6	1	0	0	23:30:00	0	0	0	0	0	0	1	1	0	37	23	1	25.22	40	1	3.14286	3	1.398	174.71	0	0	1	1	0	1	0	0	1	0	0	0
69	3	1	54	2916	19	2012-07-30	2	0	0	1	23:30:00	1	0	0	0	0	0	0	1	0	37	23	1	25.22	40	1	2.85714	3.14286	5.027	152.14	1	1	0	0	1	1	0	0	1	0	0	0
69	3	1	55	3025	19	2012-07-30	4	0	1	0	23:30:00	1	0	0	0	0	0	0	1	0	37	23	1	25.22	40	1	4.57143	2.28571	1.714	113.943	0	0	1	1	0	1	1	0	1	0	0	0
69	3	1	56	3136	19	2012-07-30	6	1	0	0	23:30:00	1	0	0	0	0	0	0	1	0	37	23	1	25.22	40	1	2.42857	2.85714	0.501	104.732	0	0	1	1	1	1	0	0	1	0	0	0
69	3	1	57	3249	20	2012-07-31	2	0	0	1	23:30:00	0	1	0	0	0	0	0	1	0	37	23	1	25.22	40	1	4.42857	2.57143	3.038	129.612	1	1	0	0	1	1	0	0	1	0	0	0
69	3	1	58	3364	20	2012-07-31	4	0	1	0	23:30:00	0	1	0	0	0	0	0	1	0	37	23	1	25.22	40	1	4.14286	2.57143	1.275	128.198	0	0	1	1	0	1	0	0	1	0	0	0
69	3	1	59	3481	20	2012-07-31	6	1	0	0	23:30:00	0	1	0	0	0	0	0	1	0	37	23	1	25.22	40	1	2.57143	3.42857	0.542	100.682	0	0	1	1	1	1	0	0	1	0	0	0
69	3	1	60	3600	21	2012-08-01	2	0	0	1	23:30:00	0	0	1	0	0	0	0	1	0	37	23	1	25.22	40	1	4.42857	2.28571	6.434	244.08	1	1	0	0	1	0	0	0	1	0	0	0
69	3	1	61	3721	21	2012-08-01	4	0	1	0	23:30:00	0	0	1	0	0	0	0	1	0	37	23	1	25.22	40	1	4.42857	2.57143	1.578	228.04	0	0	1	1	0	1	0	0	1	0	0	0
69	3	1	62	3844	21	2012-08-01	6	1	0	0	23:30:00	0	0	1	0	0	0	0	1	0	37	23	1	25.22	40	1	3.85714	2.71429	0.541	217.35	0	0	1	1	0	1	1	0	1	0	0	0
69	3	1	63	3969	22	2012-08-02	2	0	0	1	23:30:00	0	0	0	1	0	0	0	1	0	37	23	1	25.22	40	1	4.42857	2.42857	5.42	104.951	1	1	0	0	0	1	0	0	1	0	0	0
69	3	1	64	4096	22	2012-08-02	4	0	1	0	23:30:00	0	0	0	1	0	0	0	1	0	37	23	1	25.22	40	1	4.85714	2.42857	2.052	95.26	0	0	0	0	0	1	0	0	1	0	0	0
69	3	1	65	4225	22	2012-08-02	6	1	0	0	23:30:00	0	0	0	1	0	0	0	1	0	37	23	1	25.22	40	1	2.85714	3	0.5	221.15	0	0	1	1	1	1	0	0	1	0	0	0
69	3	1	66	4356	23	2012-08-03	2	0	0	1	23:30:00	0	0	0	0	1	0	0	1	0	37	23	1	25.22	40	1	4.57143	2.28571	6.183	223.98	1	1	0	0	1	1	0	0	1	0	0	0
69	3	1	67	4489	23	2012-08-03	4	0	1	0	23:30:00	0	0	0	0	1	0	0	1	0	37	23	1	25.22	40	1	4.42857	2.57143	2.067	117.299	0	0	1	1	0	1	1	0	1	0	0	0
69	3	1	68	4624	23	2012-08-03	6	1	0	0	23:30:00	0	0	0	0	1	0	0	1	0	37	23	1	25.22	40	1	3.14286	3.42857	0.474	187.41	0	0	1	1	0	1	0	0	1	0	0	0
69	3	1	69	4761	24	2012-08-04	2	0	0	1	23:30:00	0	0	0	0	0	1	0	1	0	37	23	1	25.22	40	1	4.85714	2.14286	6.554	164.11	1	1	0	0	1	1	0	0	1	0	0	0
69	3	1	70	4900	24	2012-08-04	4	0	1	0	23:30:00	0	0	0	0	0	1	0	1	0	37	23	1	25.22	40	1	4.14286	2.57143	3.492	160.39	0	0	1	1	0	1	0	0	1	0	0	0
69	3	1	71	5041	24	2012-08-04	6	1	0	0	23:30:00	0	0	0	0	0	1	0	1	0	37	23	1	25.22	40	1	2.28571	3.85714	0.529	142.189	0	0	1	1	0	1	0	0	1	0	0	0
69	3	1	72	5184	25	2012-08-05	2	0	0	1	23:30:00	0	0	0	0	0	0	1	1	0	37	23	1	25.22	40	1	3	3.14286	4.299	154.79	1	1	0	0	1	0	0	0	1	0	0	0
69	3	1	73	5329	25	2012-08-05	4	0	1	0	23:30:00	0	0	0	0	0	0	1	1	0	37	23	1	25.22	40	1	3.42857	2.71429	1.838	124.038	0	0	1	1	0	1	0	0	1	0	0	0
69	3	1	74	5476	25	2012-08-05	6	1	0	0	23:30:00	0	0	0	0	0	0	1	1	0	37	23	1	25.22	40	1	3.14286	3.57143	0.567	112.125	0	0	0	0	0	1	0	0	1	0	0	0
69	3	1	75	5625	26	2012-08-06	2	0	0	1	23:30:00	1	0	0	0	0	0	0	1	0	37	23	1	25.22	40	1	3.71429	2.57143	8.045	180.83	1	1	0	0	1	1	0	1	1	0	0	0
69	3	1	76	5776	26	2012-08-06	4	0	1	0	23:30:00	1	0	0	0	0	0	0	1	0	37	23	1	25.22	40	1	4.71429	2.28571	3.661	161.07	0	0	1	1	0	1	1	0	1	0	0	0
69	3	1	77	5929	26	2012-08-06	6	1	0	0	23:30:00	1	0	0	0	0	0	0	1	0	37	23	1	25.22	40	1	3.28571	3	0.572	146.744	0	0	1	1	1	1	0	0	1	0	0	0
69	3	1	78	6084	27	2012-08-07	2	0	0	1	23:30:00	0	1	0	0	0	0	0	1	0	37	23	1	25.22	40	1	3.57143	2.85714	6.149	163	1	0	0	0	1	1	0	0	1	0	0	0
69	3	1	79	6241	27	2012-08-07	4	0	1	0	23:30:00	0	1	0	0	0	0	0	1	0	37	23	1	25.22	40	1	4.85714	2.42857	1.758	169.2	0	0	1	1	0	1	1	0	1	0	0	0
69	3	1	80	6400	27	2012-08-07	6	1	0	0	23:30:00	0	1	0	0	0	0	0	1	0	37	23	1	25.22	40	1	2.85714	3.28571	0.364	162.4	0	0	1	1	0	1	0	0	1	0	0	0
69	3	1	81	6561	28	2012-08-08	2	0	0	1	23:30:00	0	0	1	0	0	0	0	1	0	37	23	1	25.22	40	1	4.57143	2.42857	7.392	171.59	1	1	0	0	1	1	0	0	1	0	0	0
69	3	1	82	6724	28	2012-08-08	4	0	1	0	23:30:00	0	0	1	0	0	0	0	1	0	37	23	1	25.22	40	1	3.85714	2.57143	1.804	167.4	0	0	1	1	0	1	0	0	1	0	0	0
69	3	1	83	6889	28	2012-08-08	6	1	0	0	23:30:00	0	0	1	0	0	0	0	1	0	37	23	1	25.22	40	1	2.85714	3.42857	1.56	109.01	0	0	1	1	0	1	0	0	1	0	0	0
69	3	1	84	7056	29	2012-08-09	2	0	0	1	23:30:00	0	0	0	1	0	0	0	1	0	37	23	1	25.22	40	1	4.57143	2.28571	3.611	131.927	1	1	0	0	1	1	0	0	1	0	0	0
69	3	1	85	7225	29	2012-08-09	4	0	1	0	23:30:00	0	0	0	1	0	0	0	1	0	37	23	1	25.22	40	1	4.57143	2.28571	1.046	108.914	0	0	1	1	0	1	1	0	1	0	0	0
69	3	1	86	7396	29	2012-08-09	6	1	0	0	23:30:00	0	0	0	1	0	0	0	1	0	37	23	1	25.22	40	1	2.57143	3	0.517	97.045	0	0	1	1	0	1	0	0	1	0	0	0
69	3	1	87	7569	30	2012-08-10	2	0	0	1	23:30:00	0	0	0	0	1	0	0	1	0	37	23	1	25.22	40	1	4.42857	2.14286	5.154	124.798	1	1	0	0	1	0	0	0	1	0	0	0
69	3	1	88	7744	30	2012-08-10	4	0	1	0	23:30:00	0	0	0	0	1	0	0	1	0	37	23	1	25.22	40	1	4.28571	2.57143	1.648	128.769	0	0	1	1	0	1	0	0	1	0	0	0
69	3	1	89	7921	30	2012-08-10	6	1	0	0	23:30:00	0	0	0	0	1	0	0	1	0	37	23	1	25.22	40	1	3.14286	3.14286	0.531	98.727	0	0	1	1	1	1	0	0	1	0	0	0
26	4	0	0	0	1	2012-04-14	2	0	0	1	22:30:00	0	0	0	0	0	1	0	1	0	7	6	1	20.37	40	0	5.14286	1.28571	2.707	77.487	0	0	0	0	1	0	0	0	0	0	0	0
26	4	0	1	1	1	2012-04-14	4	0	1	0	22:30:00	0	0	0	0	0	1	0	1	0	7	6	1	20.37	40	0	5.57143	1.28571	2.445	138.077	0	0	0	0	0	0	0	0	0	0	0	0
26	4	0	2	4	1	2012-04-14	6	1	0	0	22:30:00	0	0	0	0	0	1	0	1	0	7	6	1	20.37	40	0	5.28571	1	0.656	109.064	1	1	0	0	1	0	0	0	0	0	0	0
26	4	0	3	9	2	2012-04-15	2	0	0	1	22:30:00	0	0	0	0	0	0	1	1	0	7	6	1	20.37	40	0	5.57143	1	3.037	73.411	0	0	0	0	1	0	0	0	0	0	0	0
26	4	0	4	16	2	2012-04-15	4	0	1	0	22:30:00	0	0	0	0	0	0	1	1	0	7	6	1	20.37	40	0	5.42857	1	3.214	164.43	1	1	0	0	0	0	0	0	0	0	0	0
26	4	0	5	25	2	2012-04-15	6	1	0	0	22:30:00	0	0	0	0	0	0	1	1	0	7	6	1	20.37	40	0	5	1	1.451	149.846	1	1	0	0	0	0	0	0	0	0	0	0
26	4	0	6	36	3	2012-04-16	2	0	0	1	22:30:00	1	0	0	0	0	0	0	1	0	7	6	1	20.37	40	0	4.71429	1.85714	8.239	79.29	0	0	0	0	1	0	0	1	0	0	0	0
26	4	0	7	49	3	2012-04-16	4	0	1	0	22:30:00	1	0	0	0	0	0	0	1	0	7	6	1	20.37	40	0	5.06384	1.18365	0.675	191.8	0.540587	0.369166	-0.0327327	-0.0148965	0.0659244	0.0538997	0.0897207	0	0	0	0	0
26	4	0	8	64	3	2012-04-16	6	1	0	0	22:30:00	1	0	0	0	0	0	0	1	0	7	6	1	20.37	40	0	4.42857	1.14286	0.698096	205.371	0	0	0	0	0	1	0	0	0	0	0	0
26	4	0	9	81	4	2012-04-17	2	0	0	1	22:30:00	0	1	0	0	0	0	0	1	0	7	6	1	20.37	40	0	4.57143	1.71429	3.225	429.92	1	0	0	0	1	0	0	0	0	0	0	0
26	4	0	10	100	4	2012-04-17	4	0	1	0	22:30:00	0	1	0	0	0	0	0	1	0	7	6	1	20.37	40	0	4.71429	1.28571	2.828	251.82	1	1	0	0	0	0	0	0	0	0	0	0
26	4	0	11	121	4	2012-04-17	6	1	0	0	22:30:00	0	1	0	0	0	0	0	1	0	7	6	1	20.37	40	0	4.57143	1.42857	0.582	160.93	0	0	0	0	0	0	0	0	0	0	0	0
26	4	0	12	144	5	2012-04-18	2	0	0	1	22:30:00	0	0	1	0	0	0	0	1	0	7	6	1	20.37	40	0	5	1.57143	2.929	303.74	0	0	0	0	0	0	0	0	0	0	0	0
26	4	0	13	169	5	2012-04-18	4	0	1	0	22:30:00	0	0	1	0	0	0	0	1	0	7	6	1	20.37	40	0	4.71429	1.28571	1.686	128.732	0	0	0	0	0	0	0	0	0	0	0	0
26	4	0	14	196	5	2012-04-18	6	1	0	0	22:30:00	0	0	1	0	0	0	0	1	0	7	6	1	20.37	40	0	5.14286	1	0.669	166.58	0	0	0	0	0	0	0	0	0	0	0	0
26	4	0	15	225	6	2012-04-19	2	0	0	1	22:30:00	0	0	0	1	0	0	0	1	0	7	6	1	20.37	40	0	4.85714	1.42857	4.681	224.46	0	0	0	0	1	0	0	0	0	0	0	0
26	4	0	16	256	6	2012-04-19	4	0	1	0	22:30:00	0	0	0	1	0	0	0	1	0	7	6	1	20.37	40	0	5	1.14286	7.317	223.98	0	0	0	0	0	0	1	0	0	0	0	0
26	4	0	17	289	6	2012-04-19	6	1	0	0	22:30:00	0	0	0	1	0	0	0	1	0	7	6	1	20.37	40	0	4.71429	1.28571	0.704	130.943	0	0	0	0	0	0	0	0	0	0	0	0
26	4	0	18	324	7	2012-04-20	2	0	0	1	22:30:00	0	0	0	0	1	0	0	1	0	7	6	1	20.37	40	0	5.42857	1	2.552	124.92	1	0	0	0	0	0	0	0	0	0	0	0
26	4	0	19	361	7	2012-04-20	4	0	1	0	22:30:00	0	0	0	0	1	0	0	1	0	7	6	1	20.37	40	0	5.57143	1	1.912	133.727	1	1	0	0	0	0	0	0	0	0	0	0
26	4	0	20	400	7	2012-04-20	6	1	0	0	22:30:00	0	0	0	0	1	0	0	1	0	7	6	1	20.37	40	0	4.42857	1.71429	1.241	215.13	0	0	0	0	0	0	0	0	0	0	0	0
26	4	0	21	441	8	2012-04-21	2	0	0	1	22:30:00	0	0	0	0	0	1	0	1	0	7	6	1	20.37	40	0	6	1	2.311	145.709	0	0	0	0	0	0	0	0	0	0	0	0
26	4	0	22	484	8	2012-04-21	4	0	1	0	22:30:00	0	0	0	0	0	1	0	1	0	7	6	1	20.37	40	0	5.57143	1.57143	4.011	251.56	0	0	0	0	0	0	0	0	0	0	0	0
26	4	0	23	529	8	2012-04-21	6	1	0	0	22:30:00	0	0	0	0	0	1	0	1	0	7	6	1	20.37	40	0	5.42857	1.42857	0.565	97.934	1	1	0	0	0	0	0	0	0	0	0	0
26	4	0	24	576	9	2012-04-22	2	0	0	1	22:30:00	0	0	0	0	0	0	1	1	0	7	6	1	20.37	40	0	5.28975	1.35612	3.80074	155.402	0.179357	0.165237	0.0753122	-0.00765617	0.850232	-0.0132371	0.151921	0	0	0	0	0
26	4	0	25	625	9	2012-04-22	4	0	1	0	22:30:00	0	0	0	0	0	0	1	1	0	7	6	1	20.37	40	0	5.71429	1	2.80035	215.89	1	1	0	0	1	0	1	0	0	0	0	0
26	4	0	26	676	9	2012-04-22	6	1	0	0	22:30:00	0	0	0	0	0	0	1	1	0	7	6	1	20.37	40	0	4.71429	1	0.785199	198.005	0	0	1	0	0	0	0	0	0	0	0	0
26	4	0	27	729	10	2012-04-23	2	0	0	1	22:30:00	1	0	0	0	0	0	0	1	0	7	6	1	20.37	40	0	5.71429	1	2.167	291.66	1	0	0	0	1	0	0	0	0	0	0	0
26	4	0	28	784	10	2012-04-23	4	0	1	0	22:30:00	1	0	0	0	0	0	0	1	0	7	6	1	20.37	40	0	4.71429	1	2.354	117.748	0	0	0	0	0	0	0	0	0	0	0	0
26	4	0	29	841	10	2012-04-23	6	1	0	0	22:30:00	1	0	0	0	0	0	0	1	0	7	6	1	20.37	40	0	4.71429	1.28571	1.576	204.86	1	1	0	0	0	0	0	0	0	0	0	0
26	4	0	30	900	11	2012-04-24	2	0	0	1	22:30:00	0	1	0	0	0	0	0	1	0	7	6	1	20.37	40	0	4.85714	1.42857	4.616	159.46	0	0	0	0	1	0	0	1	0	0	0	0
26	4	0	31	961	11	2012-04-24	4	0	1	0	22:30:00	0	1	0	0	0	0	0	1	0	7	6	1	20.37	40	0	5	1	3.93	207.05	1	1	0	0	0	0	0	0	0	0	0	0
26	4	0	32	1024	11	2012-04-24	6	1	0	0	22:30:00	0	1	0	0	0	0	0	1	0	7	6	1	20.37	40	0	5.28571	1.28571	0.666	230.04	0	0	0	0	1	0	0	0	0	0	0	0
26	4	0	33	1089	12	2012-04-25	2	0	0	1	22:30:00	0	0	1	0	0	0	0	1	0	7	6	1	20.37	40	0	5.28571	1.42857	3.04	142.144	0	0	0	0	1	0	0	0	0	0	0	0
26	4	0	34	1156	12	2012-04-25	4	0	1	0	22:30:00	0	0	1	0	0	0	0	1	0	7	6	1	20.37	40	0	3.85714	2.85714	1.462	296.84	1	0	0	0	0	0	0	0	0	0	0	0
26	4	0	35	1225	12	2012-04-25	6	1	0	0	22:30:00	0	0	1	0	0	0	0	1	0	7	6	1	20.37	40	0	4.42857	1.71429	0.645	307.8	0	0	0	0	0	0	0	0	0	0	0	0
26	4	0	36	1296	13	2012-04-26	2	0	0	1	22:30:00	0	0	0	1	0	0	0	1	0	7	6	1	20.37	40	0	4.42857	2.57143	2.766	353.75	1	0	0	0	0	0	0	0	0	0	0	0
26	4	0	37	1369	13	2012-04-26	4	0	1	0	22:30:00	0	0	0	1	0	0	0	1	0	7	6	1	20.37	40	0	5	1.42857	2.026	192.11	1	1	0	0	0	0	0	0	0	0	0	0
26	4	0	38	1444	13	2012-04-26	6	1	0	0	22:30:00	0	0	0	1	0	0	0	1	0	7	6	1	20.37	40	0	4.28571	1.57143	0.593	457.07	0.394907	0.362507	0.0912228	0.0527603	0.107415	0.0341747	0.00582229	0	0	0	0	0
26	4	0	39	1521	14	2012-04-27	2	0	0	1	22:30:00	0	0	0	0	1	0	0	1	0	7	6	1	20.37	40	0	5	2	4.566	247.38	0	0	0	0	1	0	0	0	0	0	0	0
26	4	0	40	1600	14	2012-04-27	4	0	1	0	22:30:00	0	0	0	0	1	0	0	1	0	7	6	1	20.37	40	0	4.42857	2.14286	2.981	359.65	1	1	0	0	1	0	0	0	0	0	0	0
26	4	0	41	1681	14	2012-04-27	6	1	0	0	22:30:00	0	0	0	0	1	0	0	1	0	7	6	1	20.37	40	0	5.14286	1.14286	0.539	285.35	1	1	0	0	0	0	0	0	0	0	0	0
26	4	0	42	1764	15	2012-04-28	2	0	0	1	22:30:00	0	0	0	0	0	1	0	1	0	7	6	1	20.37	40	0	4.71429	1.85714	3.576	184.43	0	0	0	0	1	0	0	0	0	0	0	0
26	4	0	43	1849	15	2012-04-28	4	0	1	0	22:30:00	0	0	0	0	0	1	0	1	0	7	6	1	20.37	40	0	5.09407	1.57971	2.621	149.432	0.370676	0.364682	0.00198486	0.000588002	0.284041	-0.0409145	0.117731	0	0	0	0	0
26	4	0	44	1936	15	2012-04-28	6	1	0	0	22:30:00	0	0	0	0	0	1	0	1	0	7	6	1	20.37	40	0	4.57143	1.57143	2.508	278.83	0	0	0	0	0	0	0	0	0	0	0	0
26	4	0	45	2025	16	2012-04-29	2	0	0	1	22:30:00	0	0	0	0	0	0	1	1	0	7	6	1	20.37	40	0	5	1.71429	3.038	145.672	0	0	0	0	1	0	0	0	0	0	0	0
26	4	0	46	2116	16	2012-04-29	4	0	1	0	22:30:00	0	0	0	0	0	0	1	1	0	7	6	1	20.37	40	0	5	1.28571	2.96002	242.324	0	0	0	0	0	0	1	0	0	0	0	0
26	4	0	47	2209	16	2012-04-29	6	1	0	0	22:30:00	0	0	0	0	0	0	1	1	0	7	6	1	20.37	40	0	4.71429	1.42857	0.838	345.64	0	0	0	0	0	0	0	0	0	0	0	0
26	4	0	48	2304	17	2012-04-30	2	0	0	1	22:30:00	1	0	0	0	0	0	0	1	0	7	6	1	20.37	40	0	4.85714	1.85714	3.457	131.183	0	0	0	0	1	0	0	0	0	0	0	0
26	4	0	49	2401	17	2012-04-30	4	0	1	0	22:30:00	1	0	0	0	0	0	0	1	0	7	6	1	20.37	40	0	5	1.14286	3.109	161.23	1	1	0	0	0	0	0	0	0	0	0	0
26	4	0	50	2500	17	2012-04-30	6	1	0	0	22:30:00	1	0	0	0	0	0	0	1	0	7	6	1	20.37	40	0	4.57143	1.71429	0.78	375.22	0	0	0	0	0	0	0	0	0	0	0	0
26	4	0	51	2601	18	2012-05-01	2	0	0	1	22:30:00	0	1	0	0	0	0	0	1	0	7	6	1	20.37	40	0	4.57143	1.85714	5.751	229.64	0	0	0	0	0	0	0	0	0	0	0	0
26	4	0	52	2704	18	2012-05-01	4	0	1	0	22:30:00	0	1	0	0	0	0	0	1	0	7	6	1	20.37	40	0	4.28571	2	2.838	351.8	1	1	0	0	0	0	0	0	0	0	0	0
26	4	0	53	2809	18	2012-05-01	6	1	0	0	22:30:00	0	1	0	0	0	0	0	1	0	7	6	1	20.37	40	0	5.14286	1.57143	0.947	661.92	0	0	1	1	0	0	0	0	0	0	0	0
26	4	0	54	2916	19	2012-05-02	2	0	0	1	22:30:00	0	0	1	0	0	0	0	1	0	7	6	1	20.37	40	0	4.85156	1.79749	3.94	196.63	0.193649	-0.0341222	0.014473	0.0170346	0.683653	-0.0136823	-0.00468967	1	0	0	0	0
26	4	0	55	3025	19	2012-05-02	4	0	1	0	22:30:00	0	0	1	0	0	0	0	1	0	7	6	1	20.37	40	0	4.85714	2.14286	3.092	261.97	0	0	0	0	0	0	0	0	0	0	0	0
26	4	0	56	3136	19	2012-05-02	6	1	0	0	22:30:00	0	0	1	0	0	0	0	1	0	7	6	1	20.37	40	0	4.57143	1.71429	0.68	107.447	0	0	0	0	0	0	0	0	0	0	0	0
26	4	0	57	3249	20	2012-05-03	2	0	0	1	22:30:00	0	0	0	1	0	0	0	1	0	7	6	1	20.37	40	0	5.14286	1.28571	0.662	304.03	0	0	0	0	1	0	0	1	0	0	0	0
26	4	0	58	3364	20	2012-05-03	4	0	1	0	22:30:00	0	0	0	1	0	0	0	1	0	7	6	1	20.37	40	0	4.85714	1.71429	4.133	296.8	0	0	0	0	0	0	0	0	0	0	0	0
26	4	0	59	3481	20	2012-05-03	6	1	0	0	22:30:00	0	0	0	1	0	0	0	1	0	7	6	1	20.37	40	0	4.14286	2	3.557	103.055	1	1	0	0	0	0	0	0	0	0	0	0
26	4	0	60	3600	21	2012-05-04	2	0	0	1	22:30:00	0	0	0	0	1	0	0	1	0	7	6	1	20.37	40	0	4.85714	2.14286	3.46	281	0	0	0	0	1	0	0	1	0	0	0	0
26	4	0	61	3721	21	2012-05-04	4	0	1	0	22:30:00	0	0	0	0	1	0	0	1	0	7	6	1	20.37	40	0	4.14286	2.28571	1.723	278.39	0	0	0	0	1	0	0	0	0	0	0	0
26	4	0	62	3844	21	2012-05-04	6	1	0	0	22:30:00	0	0	0	0	1	0	0	1	0	7	6	1	20.37	40	0	4.52915	1.67773	1.11159	274.639	0.399492	0.308257	0.0740808	0.0518179	0.10096	0.0262729	-0.028594	0	0	0	0	0
26	4	0	63	3969	22	2012-05-05	2	0	0	1	22:30:00	0	0	0	0	0	1	0	1	0	7	6	1	20.37	40	0	4.42857	2	8.68	45	0	0	0	0	1	0	0	0	0	0	0	0
26	4	0	64	4096	22	2012-05-05	4	0	1	0	22:30:00	0	0	0	0	0	1	0	1	0	7	6	1	20.37	40	0	5.14286	1.14286	1.453	45.1	0	0	0	0	0	0	0	0	0	0	0	0
26	4	0	65	4225	22	2012-05-05	6	1	0	0	22:30:00	0	0	0	0	0	1	0	1	0	7	6	1	20.37	40	0	4.71429	1.85714	0.745	227.86	1	1	0	0	1	0	0	0	0	0	0	0
26	4	0	66	4356	23	2012-05-06	2	0	0	1	22:30:00	0	0	0	0	0	0	1	1	0	7	6	1	20.37	40	0	5.57143	1.28571	5.06	143.487	0	0	0	0	1	0	0	0	0	0	0	0
26	4	0	67	4489	23	2012-05-06	4	0	1	0	22:30:00	0	0	0	0	0	0	1	1	0	7	6	1	20.37	40	0	5	1.57143	5.504	211.63	0	0	0	0	1	0	0	0	0	0	0	0
26	4	0	68	4624	23	2012-05-06	6	1	0	0	22:30:00	0	0	0	0	0	0	1	1	0	7	6	1	20.37	40	0	4.57143	1.57143	1.087	309.26	1	1	0	0	0	0	0	0	0	0	0	0
26	4	0	69	4761	24	2012-05-07	2	0	0	1	22:30:00	1	0	0	0	0	0	0	1	0	7	6	1	20.37	40	0	4.85714	1.85714	3.533	234.307	0	0	0	0	1	0	0	0	0	0	0	0
26	4	0	70	4900	24	2012-05-07	4	0	1	0	22:30:00	1	0	0	0	0	0	0	1	0	7	6	1	20.37	40	0	5.14286	1.57143	5.407	188.29	0	0	0	0	0	0	0	0	0	0	0	0
26	4	0	71	5041	24	2012-05-07	6	1	0	0	22:30:00	1	0	0	0	0	0	0	1	0	7	6	1	20.37	40	0	4.71429	1.71429	0.787	259.58	0	0	0	0	0	0	0	0	0	0	0	0
26	4	0	72	5184	25	2012-05-08	2	0	0	1	22:30:00	0	1	0	0	0	0	0	1	0	7	6	1	20.37	40	0	5	1.71429	5.126	349.32	1	0	0	0	0	0	0	0	0	0	0	0
26	4	0	73	5329	25	2012-05-08	4	0	1	0	22:30:00	0	1	0	0	0	0	0	1	0	7	6	1	20.37	40	0	5	1.42857	2.23	291.239	1	0	0	0	0	0	0	0	0	0	0	0
26	4	0	74	5476	25	2012-05-08	6	1	0	0	22:30:00	0	1	0	0	0	0	0	1	0	7	6	1	20.37	40	0	5.14286	1.42857	0.592	96.65	0	0	0	0	0	0	0	0	0	0	0	0
26	4	0	75	5625	26	2012-05-09	2	0	0	1	22:30:00	0	0	1	0	0	0	0	1	0	7	6	1	20.37	40	0	5	1.57143	6.282	90.442	0	0	0	0	0	0	0	0	0	0	0	0
26	4	0	76	5776	26	2012-05-09	4	0	1	0	22:30:00	0	0	1	0	0	0	0	1	0	7	6	1	20.37	40	0	4.82209	1.62341	3.234	303.36	0.485693	0.239517	-0.0350959	0.00299464	0.0909216	-0.00138905	0.040386	0	0	0	0	0
26	4	0	77	5929	26	2012-05-09	6	1	0	0	22:30:00	0	0	1	0	0	0	0	1	0	7	6	1	20.37	40	0	4.14286	1.71429	0.922	75	1	1	0	0	0	0	0	0	0	0	0	0
26	4	0	78	6084	27	2012-05-10	2	0	0	1	22:30:00	0	0	0	1	0	0	0	1	0	7	6	1	20.37	40	0	5.28571	1.71429	8.031	72.661	1	0	0	0	0	0	0	0	0	0	0	0
26	4	0	79	6241	27	2012-05-10	4	0	1	0	22:30:00	0	0	0	1	0	0	0	1	0	7	6	1	20.37	40	0	5	1.28571	1.373	825.8	1	0	0	0	0	0	0	0	0	0	0	0
26	4	0	80	6400	27	2012-05-10	6	1	0	0	22:30:00	0	0	0	1	0	0	0	1	0	7	6	1	20.37	40	0	4.57143	1.57143	0.674	266.673	0	0	0	0	1	0	0	0	0	0	0	0
26	4	0	81	6561	28	2012-05-11	2	0	0	1	22:30:00	0	0	0	0	1	0	0	1	0	7	6	1	20.37	40	0	4.42857	1.85714	2.848	136.604	0	0	0	0	1	0	0	0	0	0	0	0
26	4	0	82	6724	28	2012-05-11	4	0	1	0	22:30:00	0	0	0	0	1	0	0	1	0	7	6	1	20.37	40	0	5	1.14286	4.682	548.32	0	0	0	0	0	0	0	0	0	0	0	0
26	4	0	83	6889	28	2012-05-11	6	1	0	0	22:30:00	0	0	0	0	1	0	0	1	0	7	6	1	20.37	40	0	4.55644	1.61156	1.1876	263.836	0.45835	0.239584	0.0212813	0.034397	0.0602223	0.0455991	-0.0986772	0	0	0	0	0
26	4	0	84	7056	29	2012-05-12	2	0	0	1	22:30:00	0	0	0	0	0	1	0	1	0	7	6	1	20.37	40	0	5.14286	1.57143	3.482	128.78	0	0	0	0	1	0	0	0	0	0	0	0
26	4	0	85	7225	29	2012-05-12	4	0	1	0	22:30:00	0	0	0	0	0	1	0	1	0	7	6	1	20.37	40	0	5.09333	1.55705	3.24157	190.102	0.446952	0.243357	-0.075054	-0.0217143	0.229078	-0.0220881	0.00776316	0	0	0	0	0
26	4	0	86	7396	29	2012-05-12	6	1	0	0	22:30:00	0	0	0	0	0	1	0	1	0	7	6	1	20.37	40	0	4.28571	1.85714	0.979	140.722	1	0	0	0	0	0	0	0	0	0	0	0
26	4	0	87	7569	30	2012-05-13	2	0	0	1	22:30:00	0	0	0	0	0	0	1	1	0	7	6	1	20.37	40	0	5.14286	1.57143	2.196	174.321	0	0	0	0	1	0	0	0	0	0	0	0
26	4	0	88	7744	30	2012-05-13	4	0	1	0	22:30:00	0	0	0	0	0	0	1	1	0	7	6	1	20.37	40	0	5.85714	1.14286	2.442	223.65	0	0	0	0	0	0	0	0	0	0	0	0
26	4	0	89	7921	30	2012-05-13	6	1	0	0	22:30:00	0	0	0	0	0	0	1	1	0	7	6	1	20.37	40	0	4.57143	1.71429	0.401	173.008	1	1	0	0	0	0	0	0	0	0	0	0
95	4	1	0	0	1	2013-03-06	2	0	0	1	22:00:00	0	0	1	0	0	0	0	1	1	21	33	1	26	49	0	4	4	5.68832	603.52	0.455731	0.361521	0.0378976	-0.0134723	0.539621	0.566393	0	0	0	0.00781081	0.0624108	0
95	4	1	1	1	1	2013-03-06	4	0	1	0	22:00:00	0	0	1	0	0	0	0	1	1	21	33	1	26	49	0	4	4.57143	3.2	238.82	0	0	0	0	0	0	0	0	0	0	0	0
95	4	1	2	4	1	2013-03-06	6	1	0	0	22:00:00	0	0	1	0	0	0	0	1	1	21	33	1	26	49	0	3.14286	4	5.31	195.24	0	0	1	1	0	1	0	0	0	0	0	0
95	4	1	3	9	2	2013-03-07	2	0	0	1	22:00:00	0	0	0	1	0	0	0	1	1	21	33	1	26	49	0	3.57143	4.57143	7.64	610.36	0	0	0	0	0	1	0	0	0	0	0	0
95	4	1	4	16	2	2013-03-07	4	0	1	0	22:00:00	0	0	0	1	0	0	0	1	1	21	33	1	26	49	0	3.42857	4	2.49	901.11	0	0	0	0	0	1	0	0	0	0	0	0
95	4	1	5	25	2	2013-03-07	6	1	0	0	22:00:00	0	0	0	1	0	0	0	1	1	21	33	1	26	49	0	3	4.14286	1.75	280.68	0	0	0	0	0	1	0	0	0	0	0	0
95	4	1	6	36	3	2013-03-08	2	0	0	1	22:00:00	0	0	0	0	1	0	0	1	1	21	33	1	26	49	0	3.57143	3.71429	7.04	1263.25	1	1	0	0	1	0	0	0	0	0	0	0
95	4	1	7	49	3	2013-03-08	4	0	1	0	22:00:00	0	0	0	0	1	0	0	1	1	21	33	1	26	49	0	3.35665	4.1534	6.33	1085.59	0.0550296	-0.0686838	0.0163371	0.00110785	0.0831983	0.371139	0	0	0	-0.0172771	0.0875588	0
95	4	1	8	64	3	2013-03-08	6	1	0	0	22:00:00	0	0	0	0	1	0	0	1	1	21	33	1	26	49	0	4.28571	3	4.97	787.01	0	0	1	0	0	1	0	0	0	0	0	0
95	4	1	9	81	4	2013-03-09	2	0	0	1	22:00:00	0	0	0	0	0	1	0	1	1	21	33	1	26	49	0	2.71429	5	6.32	921.71	0	0	0	0	1	1	0	0	0	0	0	0
95	4	1	10	100	4	2013-03-09	4	0	1	0	22:00:00	0	0	0	0	0	1	0	1	1	21	33	1	26	49	0	2.71429	4.57143	10.57	467.66	0	0	0	0	1	0	0	0	0	0	1	0
95	4	1	11	121	4	2013-03-09	6	1	0	0	22:00:00	0	0	0	0	0	1	0	1	1	21	33	1	26	49	0	3.71429	4.42857	3.17	410.83	0	0	1	0	1	0	0	0	0	0	0	0
95	4	1	12	144	5	2013-03-10	2	0	0	1	22:00:00	0	0	0	0	0	0	1	1	1	21	33	1	26	49	0	2.57143	4.57143	5	1207.78	0	0	0	0	1	0	0	0	0	0	0	0
95	4	1	13	169	5	2013-03-10	4	0	1	0	22:00:00	0	0	0	0	0	0	1	1	1	21	33	1	26	49	0	3.2121	4.31263	2.59	512.37	0.0651748	-0.0457934	0.000858117	0.0108837	0.0835083	0.278248	0	0	0	-0.00510631	0.0726807	0
95	4	1	14	196	5	2013-03-10	6	1	0	0	22:00:00	0	0	0	0	0	0	1	1	1	21	33	1	26	49	0	4.57143	3.14286	1.54	337.69	0	0	0	0	0	0	0	0	0	0	0	0
95	4	1	15	225	6	2013-03-11	2	0	0	1	22:00:00	1	0	0	0	0	0	0	1	1	21	33	1	26	49	0	2.28571	4.57143	5	1514.74	1	1	0	0	1	0	0	0	0	0	0	0
95	4	1	16	256	6	2013-03-11	4	0	1	0	22:00:00	1	0	0	0	0	0	0	1	1	21	33	1	26	49	0	3.42857	4.14286	3.49	1190.1	0	0	0	0	0	0	0	0	0	0	0	0
95	4	1	17	289	6	2013-03-11	6	1	0	0	22:00:00	1	0	0	0	0	0	0	1	1	21	33	1	26	49	0	3.28571	4.28571	0.98	483.41	0.0764481	0.0160994	0.581363	0.289912	0.408937	0.354731	0	0	0	0.00317897	0.0185313	0
95	4	1	18	324	7	2013-03-12	2	0	0	1	22:00:00	0	1	0	0	0	0	0	1	1	21	33	1	26	49	0	3.42857	4.42857	9.12	1479.74	0	0	0	0	0	0	0	1	0	0	0	0
95	4	1	19	361	7	2013-03-12	4	0	1	0	22:00:00	0	1	0	0	0	0	0	1	1	21	33	1	26	49	0	3.28571	4.42857	5.6	683.55	1	0	0	0	0	0	0	0	0	0	0	0
95	4	1	20	400	7	2013-03-12	6	1	0	0	22:00:00	0	1	0	0	0	0	0	1	1	21	33	1	26	49	0	3.85714	4.28571	1.61	569.02	1	0	0	0	0	1	0	0	0	0	0	0
95	4	1	21	441	8	2013-03-13	2	0	0	1	22:00:00	0	0	1	0	0	0	0	1	1	21	33	1	26	49	0	2.28571	5	5.03	1042.45	1	0	0	0	0	0	0	0	0	0	0	0
95	4	1	22	484	8	2013-03-13	4	0	1	0	22:00:00	0	0	1	0	0	0	0	1	1	21	33	1	26	49	0	2.14286	4.14286	3.03	430.12	0	0	0	0	0	0	0	0	0	0	0	0
95	4	1	23	529	8	2013-03-13	6	1	0	0	22:00:00	0	0	1	0	0	0	0	1	1	21	33	1	26	49	0	3.14286	4.85714	4.8	206.57	0	0	1	1	0	0	0	0	0	0	0	0
95	4	1	24	576	9	2013-03-14	2	0	0	1	22:00:00	0	0	0	1	0	0	0	1	1	21	33	1	26	49	0	2.57143	4.71429	3.23	1216.13	1	1	0	0	1	0	0	0	0	0	0	0
95	4	1	25	625	9	2013-03-14	4	0	1	0	22:00:00	0	0	0	1	0	0	0	1	1	21	33	1	26	49	0	2.71429	5	2.94	544.39	0	0	0	0	0	0	0	0	0	0	0	0
95	4	1	26	676	9	2013-03-14	6	1	0	0	22:00:00	0	0	0	1	0	0	0	1	1	21	33	1	26	49	0	3.71429	4.28571	3.28	612.03	0	0	1	1	0	0	0	0	0	0	0	0
95	4	1	27	729	10	2013-03-15	2	0	0	1	22:00:00	0	0	0	0	1	0	0	1	1	21	33	1	26	49	0	3.28571	4.42857	3.13	2181.63	1	1	0	0	1	0	0	0	0	0	0	0
95	4	1	28	784	10	2013-03-15	4	0	1	0	22:00:00	0	0	0	0	1	0	0	1	1	21	33	1	26	49	0	2.71429	4	3.31	442.24	0	0	0	0	1	0	0	0	0	0	0	0
95	4	1	29	841	10	2013-03-15	6	1	0	0	22:00:00	0	0	0	0	1	0	0	1	1	21	33	1	26	49	0	3.2815	4.466	3.70017	497.541	0.0912699	0.0487514	0.566377	0.296684	0.420289	0.231185	0	0	0	0.0160062	-0.00255921	0
95	4	1	30	900	11	2013-03-16	2	0	0	1	22:00:00	0	0	0	0	0	1	0	1	1	21	33	1	26	49	0	3	4.28571	6.51	798.87	0	0	0	0	1	0	0	0	0	0	0	0
95	4	1	31	961	11	2013-03-16	4	0	1	0	22:00:00	0	0	0	0	0	1	0	1	1	21	33	1	26	49	0	3.57143	3.85714	10.06	516.44	0	0	0	0	0	0	0	0	0	0	0	0
95	4	1	32	1024	11	2013-03-16	6	1	0	0	22:00:00	0	0	0	0	0	1	0	1	1	21	33	1	26	49	0	3.71429	4.57143	0.99	359.38	0	0	1	0	1	0	0	0	0	0	0	0
95	4	1	33	1089	12	2013-03-17	2	0	0	1	22:00:00	0	0	0	0	0	0	1	1	1	21	33	1	26	49	0	3	4.85714	11.07	550.47	0	0	0	0	1	1	0	0	0	0	0	0
95	4	1	34	1156	12	2013-03-17	4	0	1	0	22:00:00	0	0	0	0	0	0	1	1	1	21	33	1	26	49	0	2.71429	4.57143	4.72	255.39	0	0	0	0	0	0	0	0	0	0	0	0
95	4	1	35	1225	12	2013-03-17	6	1	0	0	22:00:00	0	0	0	0	0	0	1	1	1	21	33	1	26	49	0	2.42857	4.57143	2.85	534.77	0	0	0	0	0	0	0	0	0	0	0	0
95	4	1	36	1296	13	2013-03-18	2	0	0	1	22:00:00	1	0	0	0	0	0	0	1	1	21	33	1	26	49	0	3	4.42857	4.59	918.74	1	1	0	0	0	0	0	0	0	1	0	0
95	4	1	37	1369	13	2013-03-18	4	0	1	0	22:00:00	1	0	0	0	0	0	0	1	1	21	33	1	26	49	0	3.14286	4.14286	3.31	632.81	0	0	0	0	0	1	0	0	0	0	0	0
95	4	1	38	1444	13	2013-03-18	6	1	0	0	22:00:00	1	0	0	0	0	0	0	1	1	21	33	1	26	49	0	3.57143	5.28571	1.71	201.46	0	0	0	0	1	0	0	0	0	0	0	0
95	4	1	39	1521	14	2013-03-19	2	0	0	1	22:00:00	0	1	0	0	0	0	0	1	1	21	33	1	26	49	0	3	5	7.84	1225.93	0	0	0	0	0	0	0	0	0	0	0	0
95	4	1	40	1600	14	2013-03-19	4	0	1	0	22:00:00	0	1	0	0	0	0	0	1	1	21	33	1	26	49	0	3.42857	5	6.48	727.87	0	0	0	0	0	0	0	0	0	0	0	0
95	4	1	41	1681	14	2013-03-19	6	1	0	0	22:00:00	0	1	0	0	0	0	0	1	1	21	33	1	26	49	0	3.71429	4	2.97	274.38	0	0	0	0	1	1	0	0	0	0	0	0
95	4	1	42	1764	15	2013-03-20	2	0	0	1	22:00:00	0	0	1	0	0	0	0	1	1	21	33	1	26	49	0	3.57143	4.14286	4.64	837.11	1	1	0	0	0	0	0	0	0	0	0	0
95	4	1	43	1849	15	2013-03-20	4	0	1	0	22:00:00	0	0	1	0	0	0	0	1	1	21	33	1	26	49	0	2.28571	4.85714	2.57	344.03	0	0	0	0	0	0	0	0	0	0	0	0
95	4	1	44	1936	15	2013-03-20	6	1	0	0	22:00:00	0	0	1	0	0	0	0	1	1	21	33	1	26	49	0	2	5.71429	0.87	331.87	0	0	1	1	0	0	0	0	0	0	0	0
95	4	1	45	2025	16	2013-03-21	2	0	0	1	22:00:00	0	0	0	1	0	0	0	1	1	21	33	1	26	49	0	2.84114	4.84412	5.61035	982.819	0.512102	0.485859	-0.0206033	0.0137671	0.580646	0.0941176	0	0	0	0.0575738	-0.0179283	0
95	4	1	46	2116	16	2013-03-21	4	0	1	0	22:00:00	0	0	0	1	0	0	0	1	1	21	33	1	26	49	0	3.14286	4.85714	7.97	887.55	0	0	0	0	0	0	0	0	0	0	0	0
95	4	1	47	2209	16	2013-03-21	6	1	0	0	22:00:00	0	0	0	1	0	0	0	1	1	21	33	1	26	49	0	3.2784	4.57479	11.16	1411.52	0.104037	0.0750065	0.571542	0.284724	0.455895	0.153582	0	0	0	0.0153185	-0.0191965	0
95	4	1	48	2304	17	2013-03-22	2	0	0	1	22:00:00	0	0	0	0	1	0	0	1	1	21	33	1	26	49	0	2.85714	4.57143	2.46	722.79	1	1	0	0	1	0	0	0	0	0	0	0
95	4	1	49	2401	17	2013-03-22	4	0	1	0	22:00:00	0	0	0	0	1	0	0	1	1	21	33	1	26	49	0	2.71429	5.14286	2.39	605.24	0	0	0	0	0	0	0	0	0	0	0	0
95	4	1	50	2500	17	2013-03-22	6	1	0	0	22:00:00	0	0	0	0	1	0	0	1	1	21	33	1	26	49	0	2.71429	5.57143	1.1	325.83	0	0	1	0	1	0	0	0	0	0	0	0
95	4	1	51	2601	18	2013-03-23	2	0	0	1	22:00:00	0	0	0	0	0	1	0	1	1	21	33	1	26	49	0	2.57143	5.57143	4.74	1433.95	1	1	0	0	1	0	0	0	0	0	0	0
95	4	1	52	2704	18	2013-03-23	4	0	1	0	22:00:00	0	0	0	0	0	1	0	1	1	21	33	1	26	49	0	4.14286	4.85714	1.42	472.08	0	0	0	0	0	0	0	0	0	0	0	0
95	4	1	53	2809	18	2013-03-23	6	1	0	0	22:00:00	0	0	0	0	0	1	0	1	1	21	33	1	26	49	0	3	4.42857	1.83	507.26	0	0	0	0	1	0	0	0	0	0	0	0
95	4	1	54	2916	19	2013-03-24	2	0	0	1	22:00:00	0	0	0	0	0	0	1	1	1	21	33	1	26	49	0	3.42857	4.42857	5.34	548.9	0	0	0	0	1	0	0	0	0	0	0	0
95	4	1	55	3025	19	2013-03-24	4	0	1	0	22:00:00	0	0	0	0	0	0	1	1	1	21	33	1	26	49	0	3.14286	4.85714	3.89296	545.977	0	0	0	0	0	0	0	0	0	0	0	0
95	4	1	56	3136	19	2013-03-24	6	1	0	0	22:00:00	0	0	0	0	0	0	1	1	1	21	33	1	26	49	0	3.14286	4.71429	11.87	171.62	0	0	1	1	0	0	0	0	0	0	0	0
95	4	1	57	3249	20	2013-03-25	2	0	0	1	22:00:00	1	0	0	0	0	0	0	1	1	21	33	1	26	49	0	3.14286	4.71429	4.99	469.82	1	1	0	0	1	0	0	0	0	0	0	0
95	4	1	58	3364	20	2013-03-25	4	0	1	0	22:00:00	1	0	0	0	0	0	0	1	1	21	33	1	26	49	0	2	5.14286	3.99	1186.12	0	0	0	0	0	1	0	0	0	0	0	0
95	4	1	59	3481	20	2013-03-25	6	1	0	0	22:00:00	1	0	0	0	0	0	0	1	1	21	33	1	26	49	0	3.42857	4.85714	4.36	448.94	0	0	1	1	1	0	0	0	0	0	0	0
95	4	1	60	3600	21	2013-03-26	2	0	0	1	22:00:00	0	1	0	0	0	0	0	1	1	21	33	1	26	49	0	3.42857	4.28571	5.9	502.74	0	0	0	0	0	1	0	0	0	0	0	0
95	4	1	61	3721	21	2013-03-26	4	0	1	0	22:00:00	0	1	0	0	0	0	0	1	1	21	33	1	26	49	0	3.28571	4.85714	3.62	208.54	0	0	0	0	0	0	0	0	0	0	0	0
95	4	1	62	3844	21	2013-03-26	6	1	0	0	22:00:00	0	1	0	0	0	0	0	1	1	21	33	1	26	49	0	3.14286	4.57143	1.43	262.13	0	0	1	0	1	0	0	0	0	0	0	0
95	4	1	63	3969	22	2013-03-27	2	0	0	1	22:00:00	0	0	1	0	0	0	0	1	1	21	33	1	26	49	0	2.85714	5.42857	6.12	263.62	0	0	0	0	0	0	0	0	0	0	0	0
95	4	1	64	4096	22	2013-03-27	4	0	1	0	22:00:00	0	0	1	0	0	0	0	1	1	21	33	1	26	49	0	3.57143	3.57143	1.91	617.27	0	0	0	0	0	0	0	0	0	0	0	0
95	4	1	65	4225	22	2013-03-27	6	1	0	0	22:00:00	0	0	1	0	0	0	0	1	1	21	33	1	26	49	0	4.14286	4.28571	2.39	359.3	1	1	0	0	0	1	0	0	0	0	0	0
95	4	1	66	4356	23	2013-03-28	2	0	0	1	22:00:00	0	0	0	1	0	0	0	1	1	21	33	1	26	49	0	3.71429	4.85714	5.13	1377.38	0	0	0	0	0	1	0	0	0	0	0	0
95	4	1	67	4489	23	2013-03-28	4	0	1	0	22:00:00	0	0	0	1	0	0	0	1	1	21	33	1	26	49	0	3.14286	4.71429	1.98	358.55	0	0	0	0	0	0	0	0	0	0	0	0
95	4	1	68	4624	23	2013-03-28	6	1	0	0	22:00:00	0	0	0	1	0	0	0	1	1	21	33	1	26	49	0	3.71429	4	3	276.96	0	0	0	0	0	0	0	0	0	0	0	0
95	4	1	69	4761	24	2013-03-29	2	0	0	1	22:00:00	0	0	0	0	1	0	0	1	1	21	33	1	26	49	0	2.57143	4.14286	5.44	289.61	1	1	0	0	0	0	0	0	0	0	0	0
95	4	1	70	4900	24	2013-03-29	4	0	1	0	22:00:00	0	0	0	0	1	0	0	1	1	21	33	1	26	49	0	3.37271	4.51112	3.13297	403.286	0.0986113	0.0205582	0.0376402	-0.0433312	0.209984	0.112095	0	0	0	-0.0220093	0.0310782	0
95	4	1	71	5041	24	2013-03-29	6	1	0	0	22:00:00	0	0	0	0	1	0	0	1	1	21	33	1	26	49	0	4.14286	3.85714	2.83	246.87	0	0	1	0	1	0	0	0	0	0	0	0
95	4	1	72	5184	25	2013-03-30	2	0	0	1	22:00:00	0	0	0	0	0	1	0	1	1	21	33	1	26	49	0	2.85714	4.57143	2.9	538	1	1	0	0	1	0	0	0	0	0	0	0
95	4	1	73	5329	25	2013-03-30	4	0	1	0	22:00:00	0	0	0	0	0	1	0	1	1	21	33	1	26	49	0	4.14286	3.71429	2	345.95	1	0	0	0	0	0	0	0	0	0	0	0
95	4	1	74	5476	25	2013-03-30	6	1	0	0	22:00:00	0	0	0	0	0	1	0	1	1	21	33	1	26	49	0	4	3.57143	1.46	371.5	0	0	1	0	1	0	0	0	0	0	0	0
95	4	1	75	5625	26	2013-03-31	2	0	0	1	22:00:00	0	0	0	0	0	0	1	1	1	21	33	1	26	49	0	2.85714	5.28571	2.15	1274.27	0	0	0	0	1	0	0	0	0	0	0	0
95	4	1	76	5776	26	2013-03-31	4	0	1	0	22:00:00	0	0	0	0	0	0	1	1	1	21	33	1	26	49	0	3.28571	5.28571	3.64	400.11	0	0	0	0	1	0	0	0	0	0	0	0
95	4	1	77	5929	26	2013-03-31	6	1	0	0	22:00:00	0	0	0	0	0	0	1	1	1	21	33	1	26	49	0	3.28571	5	1.7	286.5	0	0	1	0	1	0	0	0	0	0	0	0
95	4	1	78	6084	27	2013-04-01	2	0	0	1	22:00:00	1	0	0	0	0	0	0	1	1	21	33	1	26	49	0	3.14286	4.57143	9.97	804.69	0	0	0	0	0	0	0	0	0	0	0	0
95	4	1	79	6241	27	2013-04-01	4	0	1	0	22:00:00	1	0	0	0	0	0	0	1	1	21	33	1	26	49	0	3.42857	4.57143	3.9	518.14	0	0	0	0	1	0	0	0	0	0	0	0
95	4	1	80	6400	27	2013-04-01	6	1	0	0	22:00:00	1	0	0	0	0	0	0	1	1	21	33	1	26	49	0	3.57143	4.42857	1.3	384.67	0	0	0	0	1	0	0	0	0	0	0	0
95	4	1	81	6561	28	2013-04-02	2	0	0	1	22:00:00	0	1	0	0	0	0	0	1	1	21	33	1	26	49	0	3.42857	3.71429	9.99	2421.72	1	1	0	0	0	0	0	0	0	0	0	0
95	4	1	82	6724	28	2013-04-02	4	0	1	0	22:00:00	0	1	0	0	0	0	0	1	1	21	33	1	26	49	0	4	4.71429	2.8	664.43	0	0	0	0	0	0	0	0	0	0	0	0
95	4	1	83	6889	28	2013-04-02	6	1	0	0	22:00:00	0	1	0	0	0	0	0	1	1	21	33	1	26	49	0	3.28571	4	1.02	322.46	1	0	0	0	1	0	0	0	0	0	0	0
95	4	1	84	7056	29	2013-04-03	2	0	0	1	22:00:00	0	0	1	0	0	0	0	1	1	21	33	1	26	49	0	3.42857	4.57143	6.68	974.6	0	0	0	0	0	0	0	0	0	0	0	0
95	4	1	85	7225	29	2013-04-03	4	0	1	0	22:00:00	0	0	1	0	0	0	0	1	1	21	33	1	26	49	0	3	5.42857	1.17	453.35	0	0	0	0	0	0	0	0	0	0	0	0
95	4	1	86	7396	29	2013-04-03	6	1	0	0	22:00:00	0	0	1	0	0	0	0	1	1	21	33	1	26	49	0	3.57143	5.14286	1.39	398.89	0	0	0	0	1	0	0	0	0	0	0	0
95	4	1	87	7569	30	2013-04-04	2	0	0	1	22:00:00	0	0	0	1	0	0	0	1	1	21	33	1	26	49	0	3	4.85714	9.62	563.86	0	0	0	0	1	0	0	0	0	0	0	0
95	4	1	88	7744	30	2013-04-04	4	0	1	0	22:00:00	0	0	0	1	0	0	0	1	1	21	33	1	26	49	0	3.42857	5.28571	2.91	461.36	0	0	0	0	0	0	0	0	0	0	0	0
95	4	1	89	7921	30	2013-04-04	6	1	0	0	22:00:00	0	0	0	1	0	0	0	1	1	21	33	1	26	49	0	3.42857	4.85714	3.61	608.7	0	0	0	0	1	0	0	0	0	0	0	0
82	5	0	0	0	1	2013-10-05	2	0	0	1	22:00:00	0	0	0	0	0	1	0	1	0	1	0	0	22.04	21	0	4.57143	1	6.82	141.49	0	0	0	0	0	0	0	1	0	0	0	0
82	5	0	1	1	1	2013-10-05	4	0	1	0	22:00:00	0	0	0	0	0	1	0	1	0	1	0	0	22.04	21	0	6.57143	1	2.13	384.27	0	0	0	0	0	1	0	0	0	0	0	0
82	5	0	2	4	1	2013-10-05	6	1	0	0	22:00:00	0	0	0	0	0	1	0	1	0	1	0	0	22.04	21	0	5.71429	1	0.76	201.87	0	0	0	0	1	0	0	0	0	0	0	0
82	5	0	3	9	2	2013-10-06	2	0	0	1	22:00:00	0	0	0	0	0	0	1	1	0	1	0	0	22.04	21	0	4.94672	1.03258	8.31844	172.022	0.0267727	-0.0195275	-0.0248998	-0.0248998	0.299932	0.099484	0	1	0	0	0	0
82	5	0	4	16	2	2013-10-06	4	0	1	0	22:00:00	0	0	0	0	0	0	1	1	0	1	0	0	22.04	21	0	6	1	1.78	519.05	0	0	0	0	1	0	0	0	0	0	0	0
82	5	0	5	25	2	2013-10-06	6	1	0	0	22:00:00	0	0	0	0	0	0	1	1	0	1	0	0	22.04	21	0	6.14286	1	1.04	294.88	0	0	0	0	1	0	0	0	0	0	0	0
82	5	0	6	36	3	2013-10-07	2	0	0	1	22:00:00	1	0	0	0	0	0	0	1	0	1	0	0	22.04	21	0	5.28571	1.42857	10.53	339.53	0	0	0	0	1	1	0	0	0	0	0	0
82	5	0	7	49	3	2013-10-07	4	0	1	0	22:00:00	1	0	0	0	0	0	0	1	0	1	0	0	22.04	21	0	4.42857	1	1.7	206.47	0	0	0	0	0	0	0	0	0	0	0	0
82	5	0	8	64	3	2013-10-07	6	1	0	0	22:00:00	1	0	0	0	0	0	0	1	0	1	0	0	22.04	21	0	4.42857	1.28571	1.05	848.83	0	0	0	0	0	0	0	0	0	0	0	0
82	5	0	9	81	4	2013-10-08	2	0	0	1	22:00:00	0	1	0	0	0	0	0	1	0	1	0	0	22.04	21	0	4.85714	1	7.92	186.23	0	0	0	0	0	0	0	1	0	0	0	0
82	5	0	10	100	4	2013-10-08	4	0	1	0	22:00:00	0	1	0	0	0	0	0	1	0	1	0	0	22.04	21	0	5.42857	1	1.4	191.94	0	0	0	0	1	0	0	0	0	0	0	0
82	5	0	11	121	4	2013-10-08	6	1	0	0	22:00:00	0	1	0	0	0	0	0	1	0	1	0	0	22.04	21	0	5.14286	1	1.98	288.34	0	0	0	0	0	0	0	0	0	0	0	0
82	5	0	12	144	5	2013-10-09	2	0	0	1	22:00:00	0	0	1	0	0	0	0	1	0	1	0	0	22.04	21	0	5.42857	1	10.52	88.846	0	0	0	0	0	0	0	1	0	0	0	0
82	5	0	13	169	5	2013-10-09	4	0	1	0	22:00:00	0	0	1	0	0	0	0	1	0	1	0	0	22.04	21	0	5.42857	1	2.17	677.3	0	0	0	0	1	0	0	0	0	0	0	0
82	5	0	14	196	5	2013-10-09	6	1	0	0	22:00:00	0	0	1	0	0	0	0	1	0	1	0	0	22.04	21	0	5.71429	1	1.3	355.09	0	0	0	0	0	0	0	0	0	0	0	0
82	5	0	15	225	6	2013-10-10	2	0	0	1	22:00:00	0	0	0	1	0	0	0	1	0	1	0	0	22.04	21	0	5.71429	1	9.72	85.498	0	0	0	0	0	0	0	1	0	0	0	0
82	5	0	16	256	6	2013-10-10	4	0	1	0	22:00:00	0	0	0	1	0	0	0	1	0	1	0	0	22.04	21	0	5.14286	1.14286	2.51	267.67	0	0	0	0	1	0	0	0	0	0	0	0
82	5	0	17	289	6	2013-10-10	6	1	0	0	22:00:00	0	0	0	1	0	0	0	1	0	1	0	0	22.04	21	0	4.85714	1.14286	1.74	275.02	1	0	0	0	0	0	0	0	0	0	0	0
82	5	0	18	324	7	2013-10-11	2	0	0	1	22:00:00	0	0	0	0	1	0	0	1	0	1	0	0	22.04	21	0	4.71429	1	11.49	149.325	0	0	0	0	0	0	0	1	0	0	0	0
82	5	0	19	361	7	2013-10-11	4	0	1	0	22:00:00	0	0	0	0	1	0	0	1	0	1	0	0	22.04	21	0	5.56686	1.07817	3.26	894.99	-0.0211252	-0.0118754	-0.00909338	-0.00909338	0.415963	0.0818242	0	0	0	0	0	0
82	5	0	20	400	7	2013-10-11	6	1	0	0	22:00:00	0	0	0	0	1	0	0	1	0	1	0	0	22.04	21	0	5.71429	1	1.29	669.35	0	0	0	0	1	0	0	0	0	0	0	0
82	5	0	21	441	8	2013-10-12	2	0	0	1	22:00:00	0	0	0	0	0	1	0	1	0	1	0	0	22.04	21	0	4.14286	1.42857	10.3811	193.55	0	0	0	0	0	0	0	1	0	0	0	0
82	5	0	22	484	8	2013-10-12	4	0	1	0	22:00:00	0	0	0	0	0	1	0	1	0	1	0	0	22.04	21	0	5.28571	1.28571	3.82	1095.96	0	0	0	0	1	0	0	0	0	0	0	0
82	5	0	23	529	8	2013-10-12	6	1	0	0	22:00:00	0	0	0	0	0	1	0	1	0	1	0	0	22.04	21	0	6.57143	1	0.97	146.26	0	0	0	0	1	0	0	0	0	0	0	0
82	5	0	24	576	9	2013-10-13	2	0	0	1	22:00:00	0	0	0	0	0	0	1	1	0	1	0	0	22.04	21	0	5.1737	1.07341	8.07	149.594	0.0174368	-0.00968198	-0.0055737	-0.0055737	0.151114	0.0383125	0	1	0	0	0	0
82	5	0	25	625	9	2013-10-13	4	0	1	0	22:00:00	0	0	0	0	0	0	1	1	0	1	0	0	22.04	21	0	5.28571	1	2.12	419.64	0	0	0	0	1	0	0	0	0	0	0	0
82	5	0	26	676	9	2013-10-13	6	1	0	0	22:00:00	0	0	0	0	0	0	1	1	0	1	0	0	22.04	21	0	6.57143	1	1	303.09	0	0	0	0	1	0	0	0	0	0	0	0
82	5	0	27	729	10	2013-10-14	2	0	0	1	22:00:00	1	0	0	0	0	0	0	1	0	1	0	0	22.04	21	0	5.28571	1	10.52	208.92	0	0	0	0	0	0	0	0	0	0	0	0
82	5	0	28	784	10	2013-10-14	4	0	1	0	22:00:00	1	0	0	0	0	0	0	1	0	1	0	0	22.04	21	0	5.14286	1.85714	3.39	402.93	0	0	0	0	0	0	0	0	0	0	0	0
82	5	0	29	841	10	2013-10-14	6	1	0	0	22:00:00	1	0	0	0	0	0	0	1	0	1	0	0	22.04	21	0	4.71429	1.42857	1.5	495.67	0	0	0	0	1	0	0	0	0	0	0	0
82	5	0	30	900	11	2013-10-15	2	0	0	1	22:00:00	0	1	0	0	0	0	0	1	0	1	0	0	22.04	21	0	5.57143	1	12.67	149.697	0	0	0	0	0	0	0	1	0	0	0	0
82	5	0	31	961	11	2013-10-15	4	0	1	0	22:00:00	0	1	0	0	0	0	0	1	0	1	0	0	22.04	21	0	4.71429	1	3.94	722.52	0	0	0	0	0	0	0	0	0	0	0	0
82	5	0	32	1024	11	2013-10-15	6	1	0	0	22:00:00	0	1	0	0	0	0	0	1	0	1	0	0	22.04	21	0	4.57143	1.57143	1.6	418.05	0	0	0	0	0	0	0	0	0	0	0	0
82	5	0	33	1089	12	2013-10-16	2	0	0	1	22:00:00	0	0	1	0	0	0	0	1	0	1	0	0	22.04	21	0	4.57143	1	9.92	218.85	0	0	0	0	0	0	0	1	0	0	0	0
82	5	0	34	1156	12	2013-10-16	4	0	1	0	22:00:00	0	0	1	0	0	0	0	1	0	1	0	0	22.04	21	0	6.71429	1	2.64	461.33	0	0	0	0	0	0	0	0	0	0	0	0
82	5	0	35	1225	12	2013-10-16	6	1	0	0	22:00:00	0	0	1	0	0	0	0	1	0	1	0	0	22.04	21	0	6	1	1.22	337.38	0	0	0	0	1	0	0	0	0	0	0	0
82	5	0	36	1296	13	2013-10-17	2	0	0	1	22:00:00	0	0	0	1	0	0	0	1	0	1	0	0	22.04	21	0	4.85714	1	11.91	185.02	0	0	0	0	0	0	0	1	0	0	0	0
82	5	0	37	1369	13	2013-10-17	4	0	1	0	22:00:00	0	0	0	1	0	0	0	1	0	1	0	0	22.04	21	0	6.71429	1	4.35	511.19	1	0	0	0	1	0	0	0	0	0	0	0
82	5	0	38	1444	13	2013-10-17	6	1	0	0	22:00:00	0	0	0	1	0	0	0	1	0	1	0	0	22.04	21	0	6	1	1.68	335.88	0	0	0	0	0	0	0	0	0	0	0	0
82	5	0	39	1521	14	2013-10-18	2	0	0	1	22:00:00	0	0	0	0	1	0	0	1	0	1	0	0	22.04	21	0	5.57143	1	15.2	131.519	0	0	0	0	0	0	0	1	0	0	0	0
82	5	0	40	1600	14	2013-10-18	4	0	1	0	22:00:00	0	0	0	0	1	0	0	1	0	1	0	0	22.04	21	0	6.42857	1	7.3	612.88	0	0	0	0	0	0	0	0	0	0	0	0
82	5	0	41	1681	14	2013-10-18	6	1	0	0	22:00:00	0	0	0	0	1	0	0	1	0	1	0	0	22.04	21	0	5.42857	1.42857	1.75	427.08	0	0	0	0	0	0	0	0	0	0	0	0
82	5	0	42	1764	15	2013-10-19	2	0	0	1	22:00:00	0	0	0	0	0	1	0	1	0	1	0	0	22.04	21	0	4.28571	1	8.27	241.37	0	0	0	0	0	0	0	1	0	0	0	0
82	5	0	43	1849	15	2013-10-19	4	0	1	0	22:00:00	0	0	0	0	0	1	0	1	0	1	0	0	22.04	21	0	4.71429	1.28571	2.84	1094.8	0	0	0	0	0	0	0	0	0	0	0	0
82	5	0	44	1936	15	2013-10-19	6	1	0	0	22:00:00	0	0	0	0	0	1	0	1	0	1	0	0	22.04	21	0	6.85714	1	6.21	740.78	0	0	0	0	0	0	0	0	0	0	0	0
82	5	0	45	2025	16	2013-10-20	2	0	0	1	22:00:00	0	0	0	0	0	0	1	1	0	1	0	0	22.04	21	0	4.57143	1	5.75	438.51	0	0	0	0	0	0	0	1	0	0	0	0
82	5	0	46	2116	16	2013-10-20	4	0	1	0	22:00:00	0	0	0	0	0	0	1	1	0	1	0	0	22.04	21	0	6.85714	1.28571	2.45	504.18	0	0	0	0	0	0	0	0	0	0	0	0
82	5	0	47	2209	16	2013-10-20	6	1	0	0	22:00:00	0	0	0	0	0	0	1	1	0	1	0	0	22.04	21	0	6.57143	1	0.96	347.61	0	0	0	0	0	0	0	0	0	0	0	0
82	5	0	48	2304	17	2013-10-21	2	0	0	1	22:00:00	1	0	0	0	0	0	0	1	0	1	0	0	22.04	21	0	5.42857	1.42857	23.8	149.44	0	0	0	0	1	0	0	0	0	0	0	0
82	5	0	49	2401	17	2013-10-21	4	0	1	0	22:00:00	1	0	0	0	0	0	0	1	0	1	0	0	22.04	21	0	5.85714	1.28571	1.93	174.62	0	0	0	0	0	0	0	0	0	0	0	0
82	5	0	50	2500	17	2013-10-21	6	1	0	0	22:00:00	1	0	0	0	0	0	0	1	0	1	0	0	22.04	21	0	4.71429	1.28571	1.55	604.5	0	0	0	0	0	0	0	0	0	0	0	0
82	5	0	51	2601	18	2013-10-22	2	0	0	1	22:00:00	0	1	0	0	0	0	0	1	0	1	0	0	22.04	21	0	5.57143	1.14286	12.15	299.39	0	0	0	0	0	0	0	0	0	0	0	0
82	5	0	52	2704	18	2013-10-22	4	0	1	0	22:00:00	0	1	0	0	0	0	0	1	0	1	0	0	22.04	21	0	6	1	1.75	274.29	0	0	0	0	0	0	0	0	0	0	0	0
82	5	0	53	2809	18	2013-10-22	6	1	0	0	22:00:00	0	1	0	0	0	0	0	1	0	1	0	0	22.04	21	0	5.71429	1	1.12	475.39	0	0	0	0	1	0	0	0	0	0	0	0
82	5	0	54	2916	19	2013-10-23	2	0	0	1	22:00:00	0	0	1	0	0	0	0	1	0	1	0	0	22.04	21	0	5.85714	1	9.9	297.97	0	0	0	0	0	0	0	0	0	0	0	0
82	5	0	55	3025	19	2013-10-23	4	0	1	0	22:00:00	0	0	1	0	0	0	0	1	0	1	0	0	22.04	21	0	6.85714	1	2.03	562.46	0	0	0	0	1	0	0	0	0	0	0	0
82	5	0	56	3136	19	2013-10-23	6	1	0	0	22:00:00	0	0	1	0	0	0	0	1	0	1	0	0	22.04	21	0	6.28571	1	0.66	258.69	0	0	0	0	0	1	0	0	0	0	0	0
82	5	0	57	3249	20	2013-10-24	2	0	0	1	22:00:00	0	0	0	1	0	0	0	1	0	1	0	0	22.04	21	0	6	1	13.53	170.15	0	0	0	0	0	0	0	0	0	0	0	0
82	5	0	58	3364	20	2013-10-24	4	0	1	0	22:00:00	0	0	0	1	0	0	0	1	0	1	0	0	22.04	21	0	6.42857	1	1.34	345.46	0	0	0	0	0	0	0	0	0	0	0	0
82	5	0	59	3481	20	2013-10-24	6	1	0	0	22:00:00	0	0	0	1	0	0	0	1	0	1	0	0	22.04	21	0	5.6535	1.17874	1.58084	379.583	0.147329	0.0409162	0.043816	0.043816	0.376149	0.0431146	0	0	0	0	0	0
82	5	0	60	3600	21	2013-10-25	2	0	0	1	22:00:00	0	0	0	0	1	0	0	1	0	1	0	0	22.04	21	0	5.85714	1	8.33	212.7	0	0	0	0	0	0	0	0	0	0	0	0
82	5	0	61	3721	21	2013-10-25	4	0	1	0	22:00:00	0	0	0	0	1	0	0	1	0	1	0	0	22.04	21	0	4.71429	1	3.4	383.33	0	0	0	0	0	0	0	0	0	0	0	0
82	5	0	62	3844	21	2013-10-25	6	1	0	0	22:00:00	0	0	0	0	1	0	0	1	0	1	0	0	22.04	21	0	5.71429	1	1.53	420.89	0	0	0	0	1	0	0	0	0	0	0	0
82	5	0	63	3969	22	2013-10-26	2	0	0	1	22:00:00	0	0	0	0	0	1	0	1	0	1	0	0	22.04	21	0	4.57143	1	7.31	228.95	0	0	0	0	0	0	0	1	0	0	0	0
82	5	0	64	4096	22	2013-10-26	4	0	1	0	22:00:00	0	0	0	0	0	1	0	1	0	1	0	0	22.04	21	0	6	1	2.52	409.67	0	0	0	0	0	0	0	0	0	0	0	0
82	5	0	65	4225	22	2013-10-26	6	1	0	0	22:00:00	0	0	0	0	0	1	0	1	0	1	0	0	22.04	21	0	6.42857	1	1.43	636.64	0	0	1	1	0	0	0	0	0	0	0	0
82	5	0	66	4356	23	2013-10-27	2	0	0	1	22:00:00	0	0	0	0	0	0	1	1	0	1	0	0	22.04	21	0	3.85714	2.14286	46.9	183.18	0	0	0	0	0	0	0	1	0	0	0	0
82	5	0	67	4489	23	2013-10-27	4	0	1	0	22:00:00	0	0	0	0	0	0	1	1	0	1	0	0	22.04	21	0	4	1.42857	5.73	296.55	0	0	0	0	0	1	0	0	0	0	0	0
82	5	0	68	4624	23	2013-10-27	6	1	0	0	22:00:00	0	0	0	0	0	0	1	1	0	1	0	0	22.04	21	0	5.71429	1	0.79	383.76	0	0	0	0	1	1	0	0	0	0	0	0
82	5	0	69	4761	24	2013-10-28	2	0	0	1	22:00:00	1	0	0	0	0	0	0	1	0	1	0	0	22.04	21	0	4.42857	1.28571	10.66	220.61	0	0	0	0	1	0	0	0	0	0	0	0
82	5	0	70	4900	24	2013-10-28	4	0	1	0	22:00:00	1	0	0	0	0	0	0	1	0	1	0	0	22.04	21	0	5.28571	1.14286	1.81	537.45	0	0	0	0	1	0	0	0	0	0	0	0
82	5	0	71	5041	24	2013-10-28	6	1	0	0	22:00:00	1	0	0	0	0	0	0	1	0	1	0	0	22.04	21	0	4.85714	1.28571	1.94	224.35	1	1	0	0	0	0	0	0	0	0	0	0
82	5	0	72	5184	25	2013-10-29	2	0	0	1	22:00:00	0	1	0	0	0	0	0	1	0	1	0	0	22.04	21	0	5.14286	1	7.46	144.219	0	0	0	0	0	0	0	1	0	0	0	0
82	5	0	73	5329	25	2013-10-29	4	0	1	0	22:00:00	0	1	0	0	0	0	0	1	0	1	0	0	22.04	21	0	5.57143	1.28571	2.82	255.98	0	0	0	0	1	0	0	0	0	0	0	0
82	5	0	74	5476	25	2013-10-29	6	1	0	0	22:00:00	0	1	0	0	0	0	0	1	0	1	0	0	22.04	21	0	4.85714	1.57143	1.5	261.18	1	0	0	0	0	0	0	0	0	0	0	0
82	5	0	75	5625	26	2013-10-30	2	0	0	1	22:00:00	0	0	1	0	0	0	0	1	0	1	0	0	22.04	21	0	5.14286	1.42857	11.54	77.362	0	0	0	0	0	0	0	1	0	0	0	0
82	5	0	76	5776	26	2013-10-30	4	0	1	0	22:00:00	0	0	1	0	0	0	0	1	0	1	0	0	22.04	21	0	4.14286	1.85714	2.52	382.08	0	0	0	0	0	0	0	0	0	0	0	0
82	5	0	77	5929	26	2013-10-30	6	1	0	0	22:00:00	0	0	1	0	0	0	0	1	0	1	0	0	22.04	21	0	3.57143	3.14286	2.16	218.76	0	0	0	0	0	0	0	0	0	0	0	0
82	5	0	78	6084	27	2013-10-31	2	0	0	1	22:00:00	0	0	0	1	0	0	0	1	0	1	0	0	22.04	21	0	6	1.14286	7.09	1046.06	1	0	0	0	0	0	0	0	0	0	0	0
82	5	0	79	6241	27	2013-10-31	4	0	1	0	22:00:00	0	0	0	1	0	0	0	1	0	1	0	0	22.04	21	0	5.57143	1	1.54	875.74	0	0	0	0	0	0	0	0	0	0	0	0
82	5	0	80	6400	27	2013-10-31	6	1	0	0	22:00:00	0	0	0	1	0	0	0	1	0	1	0	0	22.04	21	0	5.14286	1.42857	1.04	374.17	1	0	0	0	1	0	0	0	0	0	0	0
82	5	0	81	6561	28	2013-11-01	2	0	0	1	22:00:00	0	0	0	0	1	0	0	1	0	1	0	0	22.04	21	0	5.14286	1.57143	15.47	330.21	1	0	0	0	0	0	0	1	0	0	0	0
82	5	0	82	6724	28	2013-11-01	4	0	1	0	22:00:00	0	0	0	0	1	0	0	1	0	1	0	0	22.04	21	0	3.28571	1.71429	5.23	555.03	0	0	0	0	0	0	0	0	0	0	0	0
82	5	0	83	6889	28	2013-11-01	6	1	0	0	22:00:00	0	0	0	0	1	0	0	1	0	1	0	0	22.04	21	0	5.57143	1	1.17	432.19	0	0	0	0	1	0	0	0	0	0	0	0
82	5	0	84	7056	29	2013-11-02	2	0	0	1	22:00:00	0	0	0	0	0	1	0	1	0	1	0	0	22.04	21	0	4.85714	1	5.19	332.4	0	0	0	0	0	0	0	1	0	0	0	0
82	5	0	85	7225	29	2013-11-02	4	0	1	0	22:00:00	0	0	0	0	0	1	0	1	0	1	0	0	22.04	21	0	5.85714	1	2.68	443.37	0	0	0	0	0	0	0	0	0	0	0	0
82	5	0	86	7396	29	2013-11-02	6	1	0	0	22:00:00	0	0	0	0	0	1	0	1	0	1	0	0	22.04	21	0	6	1	1	250.27	0	0	0	0	1	0	0	0	0	0	0	0
82	5	0	87	7569	30	2013-11-03	2	0	0	1	22:00:00	0	0	0	0	0	0	1	1	0	1	0	0	22.04	21	0	5.14286	1	7.92	417.58	0	0	0	0	0	0	0	1	0	0	0	0
82	5	0	88	7744	30	2013-11-03	4	0	1	0	22:00:00	0	0	0	0	0	0	1	1	0	1	0	0	22.04	21	0	5.42857	1	2.2	794.63	0	0	0	0	0	0	0	0	0	0	0	0
82	5	0	89	7921	30	2013-11-03	6	1	0	0	22:00:00	0	0	0	0	0	0	1	1	0	1	0	0	22.04	21	0	6.28571	1	0.81	210.42	0	0	0	0	0	0	0	0	0	0	0	0
81	5	1	0	0	1	2013-01-23	2	0	0	1	21:30:00	0	0	1	0	0	0	0	1	1	29	12	0	19.35	22	0	3.57143	2.14286	9.96	183.13	0	0	0	0	0	0	0	1	0	0	0	0
81	5	1	1	1	1	2013-01-23	4	0	1	0	21:30:00	0	0	1	0	0	0	0	1	1	29	12	0	19.35	22	0	4	1.28571	2.2	324.87	0	0	0	0	0	0	0	0	0	0	0	0
81	5	1	2	4	1	2013-01-23	6	1	0	0	21:30:00	0	0	1	0	0	0	0	1	1	29	12	0	19.35	22	0	6.14286	1.14286	1.21	361.22	0	0	0	0	1	0	1	0	0	0	0	0
81	5	1	3	9	2	2013-01-24	2	0	0	1	21:30:00	0	0	0	1	0	0	0	1	1	29	12	0	19.35	22	0	4.14286	1	8.75	115.239	0	0	0	0	0	0	0	1	0	0	0	0
81	5	1	4	16	2	2013-01-24	4	0	1	0	21:30:00	0	0	0	1	0	0	0	1	1	29	12	0	19.35	22	0	2.71429	4	2.34	173.76	0	0	0	0	0	0	1	0	0	0	0	0
81	5	1	5	25	2	2013-01-24	6	1	0	0	21:30:00	0	0	0	1	0	0	0	1	1	29	12	0	19.35	22	0	4	1.85714	1.55	157.49	0	0	0	0	0	1	0	0	0	0	0	0
81	5	1	6	36	3	2013-01-25	2	0	0	1	21:30:00	0	0	0	0	1	0	0	1	1	29	12	0	19.35	22	0	4.42857	1.42857	7.48	93.519	0	0	0	0	0	0	0	1	0	0	0	0
81	5	1	7	49	3	2013-01-25	4	0	1	0	21:30:00	0	0	0	0	1	0	0	1	1	29	12	0	19.35	22	0	5.57143	1.57143	3.3	162.22	0	0	0	0	1	1	0	0	0	0	0	0
81	5	1	8	64	3	2013-01-25	6	1	0	0	21:30:00	0	0	0	0	1	0	0	1	1	29	12	0	19.35	22	0	5.28571	1.28571	2.22	309.25	0	0	0	0	1	1	0	0	0	0	0	0
81	5	1	9	81	4	2013-01-26	2	0	0	1	21:30:00	0	0	0	0	0	1	0	1	1	29	12	0	19.35	22	0	4	1.14286	6.34	143.347	0	0	0	0	0	0	0	1	0	0	0	0
81	5	1	10	100	4	2013-01-26	4	0	1	0	21:30:00	0	0	0	0	0	1	0	1	1	29	12	0	19.35	22	0	4.71429	1.57143	3.01	198.13	0	0	0	0	1	1	0	0	0	0	0	0
81	5	1	11	121	4	2013-01-26	6	1	0	0	21:30:00	0	0	0	0	0	1	0	1	1	29	12	0	19.35	22	0	5.42857	2.71429	1.66	260.6	0	0	0	0	0	1	0	0	0	0	0	0
81	5	1	12	144	5	2013-01-27	2	0	0	1	21:30:00	0	0	0	0	0	0	1	1	1	29	12	0	19.35	22	0	4.85714	1.57143	11.38	177	0	0	0	0	0	0	0	1	0	0	0	0
81	5	1	13	169	5	2013-01-27	4	0	1	0	21:30:00	0	0	0	0	0	0	1	1	1	29	12	0	19.35	22	0	3.57143	2.14286	3.68	129.475	0	0	0	0	0	0	0	0	0	0	0	0
81	5	1	14	196	5	2013-01-27	6	1	0	0	21:30:00	0	0	0	0	0	0	1	1	1	29	12	0	19.35	22	0	2.85714	3	2.61	364.66	0	0	0	0	0	0	0	0	0	0	0	0
81	5	1	15	225	6	2013-01-28	2	0	0	1	21:30:00	1	0	0	0	0	0	0	1	1	29	12	0	19.35	22	0	4.28571	2.14286	7.95	116.364	0	0	0	0	0	0	0	1	0	0	0	0
81	5	1	16	256	6	2013-01-28	4	0	1	0	21:30:00	1	0	0	0	0	0	0	1	1	29	12	0	19.35	22	0	5.57143	1.57143	4.1	423.91	0	0	0	0	1	1	0	0	0	0	0	0
81	5	1	17	289	6	2013-01-28	6	1	0	0	21:30:00	1	0	0	0	0	0	0	1	1	29	12	0	19.35	22	0	3.71429	2	1.94	200.23	0	0	0	0	0	0	0	0	0	0	0	0
81	5	1	18	324	7	2013-01-29	2	0	0	1	21:30:00	0	1	0	0	0	0	0	1	1	29	12	0	19.35	22	0	3.71429	1.85714	9.94	139.011	0	0	0	0	0	0	0	1	0	0	0	0
81	5	1	19	361	7	2013-01-29	4	0	1	0	21:30:00	0	1	0	0	0	0	0	1	1	29	12	0	19.35	22	0	4.42857	1.42857	4.6	244.77	0	0	0	0	1	1	0	0	0	0	0	0
81	5	1	20	400	7	2013-01-29	6	1	0	0	21:30:00	0	1	0	0	0	0	0	1	1	29	12	0	19.35	22	0	3.71429	1.57143	2.7	161.6	0	0	0	0	1	1	1	0	0	0	0	0
81	5	1	21	441	8	2013-01-30	2	0	0	1	21:30:00	0	0	1	0	0	0	0	1	1	29	12	0	19.35	22	0	4.42857	1.42857	8.38	137.13	0	0	0	0	0	0	0	1	0	0	0	0
81	5	1	22	484	8	2013-01-30	4	0	1	0	21:30:00	0	0	1	0	0	0	0	1	1	29	12	0	19.35	22	0	1.85714	4.85714	4.91	295.16	0	0	0	0	0	1	0	0	0	0	0	0
81	5	1	23	529	8	2013-01-30	6	1	0	0	21:30:00	0	0	1	0	0	0	0	1	1	29	12	0	19.35	22	0	5.28571	1.85714	3.45	271.67	0	0	0	0	0	1	0	0	0	0	0	0
81	5	1	24	576	9	2013-01-31	2	0	0	1	21:30:00	0	0	0	1	0	0	0	1	1	29	12	0	19.35	22	0	3	2.42857	2.55	162.748	0	0	0	0	0	0	0	1	0	0	0	0
81	5	1	25	625	9	2013-01-31	4	0	1	0	21:30:00	0	0	0	1	0	0	0	1	1	29	12	0	19.35	22	0	2.28571	4.28571	5.34	248.35	0	0	0	0	0	1	0	0	0	0	0	0
81	5	1	26	676	9	2013-01-31	6	1	0	0	21:30:00	0	0	0	1	0	0	0	1	1	29	12	0	19.35	22	0	4.85714	2.57143	2.63	477.37	0	0	0	0	0	1	0	0	0	0	0	0
81	5	1	27	729	10	2013-02-01	2	0	0	1	21:30:00	0	0	0	0	1	0	0	1	1	29	12	0	19.35	22	0	3.85714	1.71429	8.64814	217.51	0	0	0	0	0	0	0	1	0	0	0	0
81	5	1	28	784	10	2013-02-01	4	0	1	0	21:30:00	0	0	0	0	1	0	0	1	1	29	12	0	19.35	22	0	5	2	6.29	300.5	0	0	0	0	0	0	0	0	0	0	0	0
81	5	1	29	841	10	2013-02-01	6	1	0	0	21:30:00	0	0	0	0	1	0	0	1	1	29	12	0	19.35	22	0	5	2.57143	2.81	234.09	0	0	0	0	0	1	0	0	0	0	0	0
81	5	1	30	900	11	2013-02-02	2	0	0	1	21:30:00	0	0	0	0	0	1	0	1	1	29	12	0	19.35	22	0	4	1.71429	11.05	85.027	0	0	0	0	0	0	0	1	0	0	0	0
81	5	1	31	961	11	2013-02-02	4	0	1	0	21:30:00	0	0	0	0	0	1	0	1	1	29	12	0	19.35	22	0	4.71429	2.42857	4.83	469.28	0	0	0	0	0	1	0	0	0	0	0	0
81	5	1	32	1024	11	2013-02-02	6	1	0	0	21:30:00	0	0	0	0	0	1	0	1	1	29	12	0	19.35	22	0	3.28571	3.42857	1.73	360.39	0	0	0	0	0	1	0	0	0	0	0	0
81	5	1	33	1089	12	2013-02-03	2	0	0	1	21:30:00	0	0	0	0	0	0	1	1	1	29	12	0	19.35	22	0	3.85714	1.57143	8.70001	135.792	0	0	0	0	0	0	0	1	0	0	0	0
81	5	1	34	1156	12	2013-02-03	4	0	1	0	21:30:00	0	0	0	0	0	0	1	1	1	29	12	0	19.35	22	0	3.57143	3.28571	5.13	699.87	0	0	0	0	0	1	0	0	0	0	0	0
81	5	1	35	1225	12	2013-02-03	6	1	0	0	21:30:00	0	0	0	0	0	0	1	1	1	29	12	0	19.35	22	0	4.42857	2.57143	1.98	137.76	0	0	0	0	0	1	0	0	0	0	0	0
81	5	1	36	1296	13	2013-02-04	2	0	0	1	21:30:00	1	0	0	0	0	0	0	1	1	29	12	0	19.35	22	0	3.71429	4.28571	14.29	134.75	0	0	0	0	0	0	0	1	0	0	0	0
81	5	1	37	1369	13	2013-02-04	4	0	1	0	21:30:00	1	0	0	0	0	0	0	1	1	29	12	0	19.35	22	0	4.14286	3	4.15	184.35	0	0	0	0	1	1	0	0	0	0	0	0
81	5	1	38	1444	13	2013-02-04	6	1	0	0	21:30:00	1	0	0	0	0	0	0	1	1	29	12	0	19.35	22	0	4.14286	2.57143	2.66	380.69	0	0	0	0	0	1	0	0	0	0	0	0
81	5	1	39	1521	14	2013-02-05	2	0	0	1	21:30:00	0	1	0	0	0	0	0	1	1	29	12	0	19.35	22	0	5.14286	2	14.06	125.887	0	0	0	0	0	0	0	0	0	0	0	0
81	5	1	40	1600	14	2013-02-05	4	0	1	0	21:30:00	0	1	0	0	0	0	0	1	1	29	12	0	19.35	22	0	5.42857	1.85714	4.06	311.31	0	0	0	0	1	1	0	0	0	0	0	0
81	5	1	41	1681	14	2013-02-05	6	1	0	0	21:30:00	0	1	0	0	0	0	0	1	1	29	12	0	19.35	22	0	4.14286	2.85714	1.91	811.29	0	0	0	0	1	1	0	0	0	0	0	0
81	5	1	42	1764	15	2013-02-06	2	0	0	1	21:30:00	0	0	1	0	0	0	0	1	1	29	12	0	19.35	22	0	4.42857	1.85714	6.77	168.6	0	0	0	0	0	0	0	1	0	0	0	0
81	5	1	43	1849	15	2013-02-06	4	0	1	0	21:30:00	0	0	1	0	0	0	0	1	1	29	12	0	19.35	22	0	3	5.14286	1.79	195.38	0	0	0	0	1	0	0	0	0	0	0	0
81	5	1	44	1936	15	2013-02-06	6	1	0	0	21:30:00	0	0	1	0	0	0	0	1	1	29	12	0	19.35	22	0	4.57143	3.14286	2.17	420.54	0	0	0	0	0	1	0	0	0	0	0	0
81	5	1	45	2025	16	2013-02-07	2	0	0	1	21:30:00	0	0	0	1	0	0	0	1	1	29	12	0	19.35	22	0	4.71429	1.57143	5.78	340.75	0	0	0	0	0	0	0	1	0	0	0	0
81	5	1	46	2116	16	2013-02-07	4	0	1	0	21:30:00	0	0	0	1	0	0	0	1	1	29	12	0	19.35	22	0	3.57143	3.57143	3.21	280.6	0	0	0	0	0	1	0	0	0	0	0	0
81	5	1	47	2209	16	2013-02-07	6	1	0	0	21:30:00	0	0	0	1	0	0	0	1	1	29	12	0	19.35	22	0	4.71429	3.71429	3.85	245.2	0	0	0	0	0	1	1	0	0	0	0	0
81	5	1	48	2304	17	2013-02-08	2	0	0	1	21:30:00	0	0	0	0	1	0	0	1	1	29	12	0	19.35	22	0	3.28571	3.85714	9.36	86.09	0	0	0	0	0	0	0	0	0	0	0	0
81	5	1	49	2401	17	2013-02-08	4	0	1	0	21:30:00	0	0	0	0	1	0	0	1	1	29	12	0	19.35	22	0	4.46831	2.51202	4.00588	348.554	0	0	0	0	0.377786	0.858722	0.00502141	0	0	0	0	0
81	5	1	50	2500	17	2013-02-08	6	1	0	0	21:30:00	0	0	0	0	1	0	0	1	1	29	12	0	19.35	22	0	5.14286	1.28571	2.22	221.76	0	0	0	0	0	1	0	0	0	0	0	0
81	5	1	51	2601	18	2013-02-09	2	0	0	1	21:30:00	0	0	0	0	0	1	0	1	1	29	12	0	19.35	22	0	3.71429	1.57143	8.59	354.83	0	0	0	0	0	0	0	1	0	0	0	0
81	5	1	52	2704	18	2013-02-09	4	0	1	0	21:30:00	0	0	0	0	0	1	0	1	1	29	12	0	19.35	22	0	4.57143	3.28571	3.21	264.93	0	0	0	0	0	1	0	0	0	0	0	0
81	5	1	53	2809	18	2013-02-09	6	1	0	0	21:30:00	0	0	0	0	0	1	0	1	1	29	12	0	19.35	22	0	4.42857	1.85714	1.56	303.65	0	0	0	0	1	1	0	0	0	0	0	0
81	5	1	54	2916	19	2013-02-10	2	0	0	1	21:30:00	0	0	0	0	0	0	1	1	1	29	12	0	19.35	22	0	4.85714	1.28571	6.44	359.12	0	0	0	0	0	0	0	1	0	0	0	0
81	5	1	55	3025	19	2013-02-10	4	0	1	0	21:30:00	0	0	0	0	0	0	1	1	1	29	12	0	19.35	22	0	3.85714	2.57143	2.08	310.34	0	0	0	0	0	0	0	0	0	0	0	0
81	5	1	56	3136	19	2013-02-10	6	1	0	0	21:30:00	0	0	0	0	0	0	1	1	1	29	12	0	19.35	22	0	4.42857	2.42857	2.1	192.93	0	0	0	0	1	1	0	0	0	0	0	0
81	5	1	57	3249	20	2013-02-11	2	0	0	1	21:30:00	1	0	0	0	0	0	0	1	1	29	12	0	19.35	22	0	4	1.28571	7.84	218.87	0	0	0	0	0	0	0	1	0	0	0	0
81	5	1	58	3364	20	2013-02-11	4	0	1	0	21:30:00	1	0	0	0	0	0	0	1	1	29	12	0	19.35	22	0	5.14286	1.57143	3.7	231.16	0	0	0	0	1	1	0	0	0	0	0	0
81	5	1	59	3481	20	2013-02-11	6	1	0	0	21:30:00	1	0	0	0	0	0	0	1	1	29	12	0	19.35	22	0	5.42857	1.71429	2.36	156.92	0	0	0	0	0	1	1	0	0	0	0	0
81	5	1	60	3600	21	2013-02-12	2	0	0	1	21:30:00	0	1	0	0	0	0	0	1	1	29	12	0	19.35	22	0	5.42857	1.28571	13.62	155.7	0	0	0	0	1	1	0	0	0	0	0	0
81	5	1	61	3721	21	2013-02-12	4	0	1	0	21:30:00	0	1	0	0	0	0	0	1	1	29	12	0	19.35	22	0	5	1.42857	3.28	382.96	0	0	0	0	0	1	0	0	0	0	0	0
81	5	1	62	3844	21	2013-02-12	6	1	0	0	21:30:00	0	1	0	0	0	0	0	1	1	29	12	0	19.35	22	0	5.71429	1.57143	2.03	554.58	0	0	0	0	0	1	0	0	0	0	0	0
81	5	1	63	3969	22	2013-02-13	2	0	0	1	21:30:00	0	0	1	0	0	0	0	1	1	29	12	0	19.35	22	0	4.71429	1.28571	7.44	153.07	0	0	0	0	0	0	0	1	0	0	0	0
81	5	1	64	4096	22	2013-02-13	4	0	1	0	21:30:00	0	0	1	0	0	0	0	1	1	29	12	0	19.35	22	0	5.57143	1.57143	4.04	284.31	0	0	0	0	0	1	0	0	0	0	0	0
81	5	1	65	4225	22	2013-02-13	6	1	0	0	21:30:00	0	0	1	0	0	0	0	1	1	29	12	0	19.35	22	0	4.49555	2.72911	2.07	801.67	0	0	0	0	0.238291	0.83641	0.142657	0	0	0	0	0
81	5	1	66	4356	23	2013-02-14	2	0	0	1	21:30:00	0	0	0	1	0	0	0	1	1	29	12	0	19.35	22	0	5.85714	1.28571	11.03	161.6	0	0	0	0	1	1	0	0	0	0	0	0
81	5	1	67	4489	23	2013-02-14	4	0	1	0	21:30:00	0	0	0	1	0	0	0	1	1	29	12	0	19.35	22	0	5.42857	1.85714	3.83	181.99	0	0	0	0	1	1	0	0	0	0	0	0
81	5	1	68	4624	23	2013-02-14	6	1	0	0	21:30:00	0	0	0	1	0	0	0	1	1	29	12	0	19.35	22	0	4.28571	1.85714	2.25	214.19	0	0	0	0	0	1	0	0	0	0	0	0
81	5	1	69	4761	24	2013-02-15	2	0	0	1	21:30:00	0	0	0	0	1	0	0	1	1	29	12	0	19.35	22	0	4.14286	1.57143	10.8	136.002	0	0	0	0	0	0	0	1	0	0	0	0
81	5	1	70	4900	24	2013-02-15	4	0	1	0	21:30:00	0	0	0	0	1	0	0	1	1	29	12	0	19.35	22	0	5.85714	1.57143	4.59	353.62	0	0	0	0	1	1	0	0	0	0	0	0
81	5	1	71	5041	24	2013-02-15	6	1	0	0	21:30:00	0	0	0	0	1	0	0	1	1	29	12	0	19.35	22	0	5.57143	1.28571	1.69	778.22	0	0	0	0	0	1	0	0	0	0	0	0
81	5	1	72	5184	25	2013-02-16	2	0	0	1	21:30:00	0	0	0	0	0	1	0	1	1	29	12	0	19.35	22	0	4.57143	1.85714	9.79	89.245	0	0	0	0	0	0	0	1	0	0	0	0
81	5	1	73	5329	25	2013-02-16	4	0	1	0	21:30:00	0	0	0	0	0	1	0	1	1	29	12	0	19.35	22	0	5.14286	1.28571	3.19	426.41	0	0	0	0	0	0	0	0	0	0	0	0
81	5	1	74	5476	25	2013-02-16	6	1	0	0	21:30:00	0	0	0	0	0	1	0	1	1	29	12	0	19.35	22	0	5.85714	1.14286	1.12	234.31	0	0	0	0	0	0	0	0	0	0	0	0
81	5	1	75	5625	26	2013-02-17	2	0	0	1	21:30:00	0	0	0	0	0	0	1	1	1	29	12	0	19.35	22	0	4.57143	2	4.36	105.028	0	0	0	0	0	0	0	1	0	0	0	0
81	5	1	76	5776	26	2013-02-17	4	0	1	0	21:30:00	0	0	0	0	0	0	1	1	1	29	12	0	19.35	22	0	4.85714	2.28571	4.82	406.42	0	0	0	0	0	1	0	0	0	0	0	0
81	5	1	77	5929	26	2013-02-17	6	1	0	0	21:30:00	0	0	0	0	0	0	1	1	1	29	12	0	19.35	22	0	4.28571	3	1.95	308.59	0	0	0	0	0	1	1	0	0	0	0	0
81	5	1	78	6084	27	2013-02-18	2	0	0	1	21:30:00	1	0	0	0	0	0	0	1	1	29	12	0	19.35	22	0	4.71429	1.85714	2.76	122.764	0	0	0	0	0	0	0	1	0	0	0	0
81	5	1	79	6241	27	2013-02-18	4	0	1	0	21:30:00	1	0	0	0	0	0	0	1	1	29	12	0	19.35	22	0	5.85714	1.57143	5.23	237.5	0	0	0	0	1	0	0	0	0	0	0	0
81	5	1	80	6400	27	2013-02-18	6	1	0	0	21:30:00	1	0	0	0	0	0	0	1	1	29	12	0	19.35	22	0	2.14286	5.28571	1.89	251.548	0	0	0	0	0	0	0	0	0	0	0	0
81	5	1	81	6561	28	2013-02-19	2	0	0	1	21:30:00	0	1	0	0	0	0	0	1	1	29	12	0	19.35	22	0	1.71429	4	11.56	93.094	0	0	0	0	0	1	0	0	0	0	0	0
81	5	1	82	6724	28	2013-02-19	4	0	1	0	21:30:00	0	1	0	0	0	0	0	1	1	29	12	0	19.35	22	0	2	4	5.45	835.27	0	0	0	0	0	1	0	0	0	0	0	0
81	5	1	83	6889	28	2013-02-19	6	1	0	0	21:30:00	0	1	0	0	0	0	0	1	1	29	12	0	19.35	22	0	2.28571	4.85714	2.38	664.04	0	0	0	0	1	1	0	0	0	0	0	0
81	5	1	84	7056	29	2013-02-20	2	0	0	1	21:30:00	0	0	1	0	0	0	0	1	1	29	12	0	19.35	22	0	2.57143	3.71429	8.47549	200.45	0	0	0	0	0	0	0	1	0	0	0	0
81	5	1	85	7225	29	2013-02-20	4	0	1	0	21:30:00	0	0	1	0	0	0	0	1	1	29	12	0	19.35	22	0	4.14286	3.71429	3.75	389	0	0	0	0	1	1	0	0	0	0	0	0
81	5	1	86	7396	29	2013-02-20	6	1	0	0	21:30:00	0	0	1	0	0	0	0	1	1	29	12	0	19.35	22	0	3.85714	4.14286	2.4	198.22	0	0	0	0	0	0	0	0	0	0	0	0
81	5	1	87	7569	30	2013-02-21	2	0	0	1	21:30:00	0	0	0	1	0	0	0	1	1	29	12	0	19.35	22	0	4.42857	3.71429	12.92	391.14	0	0	0	0	1	0	0	0	0	0	0	0
81	5	1	88	7744	30	2013-02-21	4	0	1	0	21:30:00	0	0	0	1	0	0	0	1	1	29	12	0	19.35	22	0	4.14286	3.42857	2.73	813.92	0	0	0	0	0	0	0	0	0	0	0	0
81	5	1	89	7921	30	2013-02-21	6	1	0	0	21:30:00	0	0	0	1	0	0	0	1	1	29	12	0	19.35	22	0	3.57143	4.71429	2.08	173.5	0	0	0	0	0	0	0	0	0	0	0	0
104	6	0	0	0	1	2013-03-14	2	0	0	1	22:00:00	0	0	0	1	0	0	0	1	0	0	1	0	20.52	23	1	4.71429	1.71429	6.19	81.156	1	0	0	0	1	0	0	0	1	0	0	0
104	6	0	1	1	1	2013-03-14	4	0	1	0	22:00:00	0	0	0	1	0	0	0	1	0	0	1	0	20.52	23	1	5.71429	1.85714	2.15	95.584	1	0	0	0	1	0	0	0	0	0	0	0
104	6	0	2	4	1	2013-03-14	6	1	0	0	22:00:00	0	0	0	1	0	0	0	1	0	0	1	0	20.52	23	1	5.14286	1.42857	1.05	131.566	1	0	1	0	0	0	0	0	0	0	0	0
104	6	0	3	9	2	2013-03-15	2	0	0	1	22:00:00	0	0	0	0	1	0	0	1	0	0	1	0	20.52	23	1	4.57143	1.28571	10.57	63.044	0	0	0	0	1	0	0	0	0	0	0	0
104	6	0	4	16	2	2013-03-15	4	0	1	0	22:00:00	0	0	0	0	1	0	0	1	0	0	1	0	20.52	23	1	5.14286	1.57143	4.73	124.129	1	0	0	0	0	0	0	0	0	0	0	0
104	6	0	5	25	2	2013-03-15	6	1	0	0	22:00:00	0	0	0	0	1	0	0	1	0	0	1	0	20.52	23	1	6.14286	1.71429	4.53	85.998	1	0	0	0	0	0	0	0	1	0	0	0
104	6	0	6	36	3	2013-03-16	2	0	0	1	22:00:00	0	0	0	0	0	1	0	1	0	0	1	0	20.52	23	1	3.71429	1.85714	20.92	19.135	0	0	0	0	0	0	0	1	0	0	0	0
104	6	0	7	49	3	2013-03-16	4	0	1	0	22:00:00	0	0	0	0	0	1	0	1	0	0	1	0	20.52	23	1	4.85714	2	4.14	76.212	1	0	0	0	1	0	0	0	1	0	0	0
104	6	0	8	64	3	2013-03-16	6	1	0	0	22:00:00	0	0	0	0	0	1	0	1	0	0	1	0	20.52	23	1	4.28571	1.71429	2.05	97.653	0	0	0	0	1	0	0	0	1	0	0	0
104	6	0	9	81	4	2013-03-17	2	0	0	1	22:00:00	0	0	0	0	0	0	1	1	0	0	1	0	20.52	23	1	3.85714	2.14286	3.5	48.529	0	0	0	0	0	0	0	1	0	0	0	0
104	6	0	10	100	4	2013-03-17	4	0	1	0	22:00:00	0	0	0	0	0	0	1	1	0	0	1	0	20.52	23	1	5.57143	1.42857	4.79	91.003	0	0	0	0	1	0	0	0	1	0	0	0
104	6	0	11	121	4	2013-03-17	6	1	0	0	22:00:00	0	0	0	0	0	0	1	1	0	0	1	0	20.52	23	1	3.85714	1.85714	3.5	76.068	0	0	0	0	0	0	0	0	1	0	0	0
104	6	0	12	144	5	2013-03-18	2	0	0	1	22:00:00	1	0	0	0	0	0	0	1	0	0	1	0	20.52	23	1	4.85714	1.71429	9.89	64.138	1	1	0	0	0	1	0	0	1	0	0	0
104	6	0	13	169	5	2013-03-18	4	0	1	0	22:00:00	1	0	0	0	0	0	0	1	0	0	1	0	20.52	23	1	4.42857	1.71429	15.1	90.211	1	1	0	0	0	0	0	0	1	0	0	0
104	6	0	14	196	5	2013-03-18	6	1	0	0	22:00:00	1	0	0	0	0	0	0	1	0	0	1	0	20.52	23	1	5	1.14286	6.25	106.175	0	0	0	0	0	0	0	0	1	0	0	0
104	6	0	15	225	6	2013-03-19	2	0	0	1	22:00:00	0	1	0	0	0	0	0	1	0	0	1	0	20.52	23	1	5	1.42857	8.43	99.057	1	1	0	0	1	0	0	0	1	0	0	0
104	6	0	16	256	6	2013-03-19	4	0	1	0	22:00:00	0	1	0	0	0	0	0	1	0	0	1	0	20.52	23	1	4	2.14286	1.81	99.355	1	1	0	0	0	0	0	0	0	0	0	0
104	6	0	17	289	6	2013-03-19	6	1	0	0	22:00:00	0	1	0	0	0	0	0	1	0	0	1	0	20.52	23	1	4.71429	1.57143	1.85	76.864	1	0	0	0	0	0	0	0	1	0	0	0
104	6	0	18	324	7	2013-03-20	2	0	0	1	22:00:00	0	0	1	0	0	0	0	1	0	0	1	0	20.52	23	1	3.71429	2.28571	9.8	67.1	0	0	0	0	1	0	0	0	1	0	0	0
104	6	0	19	361	7	2013-03-20	4	0	1	0	22:00:00	0	0	1	0	0	0	0	1	0	0	1	0	20.52	23	1	3.71429	1.85714	3.27	84.362	1	1	0	0	0	0	0	0	0	0	0	0
104	6	0	20	400	7	2013-03-20	6	1	0	0	22:00:00	0	0	1	0	0	0	0	1	0	0	1	0	20.52	23	1	5.57143	1.14286	1.9	116.565	0	0	0	0	0	0	0	0	1	0	0	0
104	6	0	21	441	8	2013-03-21	2	0	0	1	22:00:00	0	0	0	1	0	0	0	1	0	0	1	0	20.52	23	1	4.14286	1.42857	15.42	80.237	1	0	0	0	0	0	0	0	1	0	0	0
104	6	0	22	484	8	2013-03-21	4	0	1	0	22:00:00	0	0	0	1	0	0	0	1	0	0	1	0	20.52	23	1	3.71429	2.28571	5.04	63.473	0	0	0	0	1	0	0	0	1	0	0	0
104	6	0	23	529	8	2013-03-21	6	1	0	0	22:00:00	0	0	0	1	0	0	0	1	0	0	1	0	20.52	23	1	4	1.28571	1.99	109.294	0	0	0	0	0	0	0	0	1	0	0	0
104	6	0	24	576	9	2013-03-22	2	0	0	1	22:00:00	0	0	0	0	1	0	0	1	0	0	1	0	20.52	23	1	4	2	17.58	100.632	0	0	0	0	0	0	0	0	1	0	0	0
104	6	0	25	625	9	2013-03-22	4	0	1	0	22:00:00	0	0	0	0	1	0	0	1	0	0	1	0	20.52	23	1	3.42857	1.57143	7.18	48.796	0	0	0	0	1	0	0	0	1	0	0	0
104	6	0	26	676	9	2013-03-22	6	1	0	0	22:00:00	0	0	0	0	1	0	0	1	0	0	1	0	20.52	23	1	4.85714	1.85714	7.12	195.94	0	0	0	0	0	0	0	0	1	0	0	0
104	6	0	27	729	10	2013-03-23	2	0	0	1	22:00:00	0	0	0	0	0	1	0	1	0	0	1	0	20.52	23	1	4	1	3.09	82.087	0	0	0	0	0	0	0	1	0	0	0	0
104	6	0	28	784	10	2013-03-23	4	0	1	0	22:00:00	0	0	0	0	0	1	0	1	0	0	1	0	20.52	23	1	4.42857	1.28571	4.87	60.201	0	0	0	0	0	0	0	0	0	0	0	0
104	6	0	29	841	10	2013-03-23	6	1	0	0	22:00:00	0	0	0	0	0	1	0	1	0	0	1	0	20.52	23	1	4.42857	1.42857	2.09	262.13	0	0	0	0	0	0	0	0	1	0	0	0
104	6	0	30	900	11	2013-03-24	2	0	0	1	22:00:00	0	0	0	0	0	0	1	1	0	0	1	0	20.52	23	1	3.71429	1.14286	14.75	89.634	0	0	0	0	0	0	0	1	0	0	0	0
104	6	0	31	961	11	2013-03-24	4	0	1	0	22:00:00	0	0	0	0	0	0	1	1	0	0	1	0	20.52	23	1	5.42857	1.28571	8.19	136.99	1	1	0	0	0	0	0	0	1	0	0	0
104	6	0	32	1024	11	2013-03-24	6	1	0	0	22:00:00	0	0	0	0	0	0	1	1	0	0	1	0	20.52	23	1	5.28571	1	2.68	180.2	0	0	0	0	0	0	0	0	1	0	0	0
104	6	0	33	1089	12	2013-03-25	2	0	0	1	22:00:00	1	0	0	0	0	0	0	1	0	0	1	0	20.52	23	1	5.42857	1.71429	11.1283	76.3688	1	1	0	0	0	0	0	0	1	0	0	0
104	6	0	34	1156	12	2013-03-25	4	0	1	0	22:00:00	1	0	0	0	0	0	0	1	0	0	1	0	20.52	23	1	6.14286	1.28571	3.41	71.649	1	0	0	0	0	0	0	0	0	0	0	0
104	6	0	35	1225	12	2013-03-25	6	1	0	0	22:00:00	1	0	0	0	0	0	0	1	0	0	1	0	20.52	23	1	4	1.28571	2.98	123.63	1	0	0	0	1	0	0	0	1	0	0	0
104	6	0	36	1296	13	2013-03-26	2	0	0	1	22:00:00	0	1	0	0	0	0	0	1	0	0	1	0	20.52	23	1	4.42857	1	8.24	84.432	1	1	0	0	0	0	0	0	1	0	0	0
104	6	0	37	1369	13	2013-03-26	4	0	1	0	22:00:00	0	1	0	0	0	0	0	1	0	0	1	0	20.52	23	1	5.14286	1.57143	4.43	91.572	1	0	0	0	0	0	0	0	0	0	0	0
104	6	0	38	1444	13	2013-03-26	6	1	0	0	22:00:00	0	1	0	0	0	0	0	1	0	0	1	0	20.52	23	1	4.28571	1.14286	2.71	102.92	0	0	0	0	1	0	0	0	1	0	0	0
104	6	0	39	1521	14	2013-03-27	2	0	0	1	22:00:00	0	0	1	0	0	0	0	1	0	0	1	0	20.52	23	1	5.28571	1.28571	7.64	59.063	1	1	0	0	0	0	0	0	1	0	0	0
104	6	0	40	1600	14	2013-03-27	4	0	1	0	22:00:00	0	0	1	0	0	0	0	1	0	0	1	0	20.52	23	1	5.57143	1.14286	8.13	67.498	1	0	0	0	0	1	0	0	0	0	0	0
104	6	0	41	1681	14	2013-03-27	6	1	0	0	22:00:00	0	0	1	0	0	0	0	1	0	0	1	0	20.52	23	1	5.42857	1.28571	0.99	116.499	0	0	0	0	0	0	0	0	1	0	0	0
104	6	0	42	1764	15	2013-03-28	2	0	0	1	22:00:00	0	0	0	1	0	0	0	1	0	0	1	0	20.52	23	1	5.14286	1.14286	16.49	41.525	1	0	0	0	1	0	0	0	1	0	0	0
104	6	0	43	1849	15	2013-03-28	4	0	1	0	22:00:00	0	0	0	1	0	0	0	1	0	0	1	0	20.52	23	1	4.14286	1.42857	2.22	90.456	1	0	0	0	1	0	0	0	1	0	0	0
104	6	0	44	1936	15	2013-03-28	6	1	0	0	22:00:00	0	0	0	1	0	0	0	1	0	0	1	0	20.52	23	1	6	1.14286	2.11	187.5	0	0	0	0	0	0	0	0	1	0	0	0
104	6	0	45	2025	16	2013-03-29	2	0	0	1	22:00:00	0	0	0	0	1	0	0	1	0	0	1	0	20.52	23	1	4.85714	1.28571	13.68	40.335	0	0	0	0	0	0	0	1	0	0	0	0
104	6	0	46	2116	16	2013-03-29	4	0	1	0	22:00:00	0	0	0	0	1	0	0	1	0	0	1	0	20.52	23	1	3.85714	1.14286	3.02	120.992	0	0	0	0	0	1	0	0	1	0	0	0
104	6	0	47	2209	16	2013-03-29	6	1	0	0	22:00:00	0	0	0	0	1	0	0	1	0	0	1	0	20.52	23	1	6	1.14286	4.62	123.367	0	0	0	0	0	0	0	0	1	0	0	0
104	6	0	48	2304	17	2013-03-30	2	0	0	1	22:00:00	0	0	0	0	0	1	0	1	0	0	1	0	20.52	23	1	4	1	3.97	107.089	0	0	0	0	0	0	0	1	0	0	0	0
104	6	0	49	2401	17	2013-03-30	4	0	1	0	22:00:00	0	0	0	0	0	1	0	1	0	0	1	0	20.52	23	1	4.28571	1	8.41	120.353	0	0	0	0	0	0	0	0	1	0	0	0
104	6	0	50	2500	17	2013-03-30	6	1	0	0	22:00:00	0	0	0	0	0	1	0	1	0	0	1	0	20.52	23	1	6	1.14286	0.94	108.021	0	0	0	0	0	0	0	0	1	0	0	0
104	6	0	51	2601	18	2013-03-31	2	0	0	1	22:00:00	0	0	0	0	0	0	1	1	0	0	1	0	20.52	23	1	4	1.57143	27.04	24.249	0	0	0	0	0	0	0	0	0	0	0	0
104	6	0	52	2704	18	2013-03-31	4	0	1	0	22:00:00	0	0	0	0	0	0	1	1	0	0	1	0	20.52	23	1	4.14286	1.71429	10.35	84.76	0	0	0	0	1	0	0	0	1	0	0	0
104	6	0	53	2809	18	2013-03-31	6	1	0	0	22:00:00	0	0	0	0	0	0	1	1	0	0	1	0	20.52	23	1	4.42857	1	1.18	95.089	0	0	0	0	0	0	0	0	1	0	0	0
104	6	0	54	2916	19	2013-04-01	2	0	0	1	22:00:00	1	0	0	0	0	0	0	1	0	0	1	0	20.52	23	1	3.71429	1.71429	10.46	81.038	0	0	0	0	0	0	0	0	0	0	0	0
104	6	0	55	3025	19	2013-04-01	4	0	1	0	22:00:00	1	0	0	0	0	0	0	1	0	0	1	0	20.52	23	1	5.57143	1.42857	4.35	89.529	0	0	0	0	0	1	0	0	1	0	0	0
104	6	0	56	3136	19	2013-04-01	6	1	0	0	22:00:00	1	0	0	0	0	0	0	1	0	0	1	0	20.52	23	1	5.14286	1.28571	2.48	160.64	0	0	0	0	0	0	0	0	1	0	0	0
104	6	0	57	3249	20	2013-04-02	2	0	0	1	22:00:00	0	1	0	0	0	0	0	1	0	0	1	0	20.52	23	1	5.14286	1.14286	15.59	97.32	1	1	0	0	0	0	0	0	1	0	0	0
104	6	0	58	3364	20	2013-04-02	4	0	1	0	22:00:00	0	1	0	0	0	0	0	1	0	0	1	0	20.52	23	1	4.85714	1.42857	16.55	104.267	1	0	0	0	1	0	0	0	0	0	0	0
104	6	0	59	3481	20	2013-04-02	6	1	0	0	22:00:00	0	1	0	0	0	0	0	1	0	0	1	0	20.52	23	1	4.42857	1.14286	1.44	161.3	0	0	0	0	1	0	0	0	1	0	0	0
104	6	0	60	3600	21	2013-04-03	2	0	0	1	22:00:00	0	0	1	0	0	0	0	1	0	0	1	0	20.52	23	1	4.57143	1.71429	9.61	57.108	1	0	0	0	0	0	0	0	1	0	0	0
104	6	0	61	3721	21	2013-04-03	4	0	1	0	22:00:00	0	0	1	0	0	0	0	1	0	0	1	0	20.52	23	1	4.57143	1.14286	17.44	132.909	0	0	0	0	0	0	0	0	1	0	0	0
104	6	0	62	3844	21	2013-04-03	6	1	0	0	22:00:00	0	0	1	0	0	0	0	1	0	0	1	0	20.52	23	1	4.85714	1	2.91	97.981	0	0	0	0	0	0	0	0	1	0	0	0
104	6	0	63	3969	22	2013-04-04	2	0	0	1	22:00:00	0	0	0	1	0	0	0	1	0	0	1	0	20.52	23	1	4.85714	1.14286	17.13	76.291	1	0	0	0	0	0	0	0	1	0	0	0
104	6	0	64	4096	22	2013-04-04	4	0	1	0	22:00:00	0	0	0	1	0	0	0	1	0	0	1	0	20.52	23	1	5.71429	1.14286	1.32	120.988	1	1	0	0	0	0	0	0	0	0	0	0
104	6	0	65	4225	22	2013-04-04	6	1	0	0	22:00:00	0	0	0	1	0	0	0	1	0	0	1	0	20.52	23	1	4.42857	1.14286	3.79	174.6	0	0	0	0	0	0	0	0	1	0	0	0
104	6	0	66	4356	23	2013-04-05	2	0	0	1	22:00:00	0	0	0	0	1	0	0	1	0	0	1	0	20.52	23	1	4	1.14286	13.42	79.17	0	0	0	0	0	0	0	1	0	0	0	0
104	6	0	67	4489	23	2013-04-05	4	0	1	0	22:00:00	0	0	0	0	1	0	0	1	0	0	1	0	20.52	23	1	5.42857	1.42857	6.73	160.42	1	1	0	0	0	0	0	0	1	0	0	0
104	6	0	68	4624	23	2013-04-05	6	1	0	0	22:00:00	0	0	0	0	1	0	0	1	0	0	1	0	20.52	23	1	6.14286	1	1.49	171.66	1	0	1	1	0	0	0	0	1	0	0	0
104	6	0	69	4761	24	2013-04-06	2	0	0	1	22:00:00	0	0	0	0	0	1	0	1	0	0	1	0	20.52	23	1	5.42857	1.28571	22	17.613	0	0	0	0	0	0	0	0	0	0	0	0
104	6	0	70	4900	24	2013-04-06	4	0	1	0	22:00:00	0	0	0	0	0	1	0	1	0	0	1	0	20.52	23	1	4.69593	1.39452	6.62978	115.54	0.501062	0.322895	-0.00749645	0.0121994	0.152206	0.178359	0	0	0.659117	0	0	0
104	6	0	71	5041	24	2013-04-06	6	1	0	0	22:00:00	0	0	0	0	0	1	0	1	0	0	1	0	20.52	23	1	3.28571	2.14286	0.96	157.67	0	0	0	0	0	0	0	0	1	0	0	0
104	6	0	72	5184	25	2013-04-07	2	0	0	1	22:00:00	0	0	0	0	0	0	1	1	0	0	1	0	20.52	23	1	3	2.57143	17.19	119.312	1	1	0	0	0	0	0	0	1	0	0	0
104	6	0	73	5329	25	2013-04-07	4	0	1	0	22:00:00	0	0	0	0	0	0	1	1	0	0	1	0	20.52	23	1	4.71429	1.71429	13.9	130.896	1	1	0	0	1	0	0	0	1	0	0	0
104	6	0	74	5476	25	2013-04-07	6	1	0	0	22:00:00	0	0	0	0	0	0	1	1	0	0	1	0	20.52	23	1	3.28571	2.57143	2.01	100.037	0	0	0	0	1	0	0	0	1	0	0	0
104	6	0	75	5625	26	2013-04-08	2	0	0	1	22:00:00	1	0	0	0	0	0	0	1	0	0	1	0	20.52	23	1	4.42857	1.57143	12.44	96.069	1	1	0	0	0	0	0	0	1	0	0	0
104	6	0	76	5776	26	2013-04-08	4	0	1	0	22:00:00	1	0	0	0	0	0	0	1	0	0	1	0	20.52	23	1	3.57143	1.85714	3.88	96.756	0	0	0	0	0	0	0	0	1	0	0	0
104	6	0	77	5929	26	2013-04-08	6	1	0	0	22:00:00	1	0	0	0	0	0	0	1	0	0	1	0	20.52	23	1	4.71429	1.28571	4.73	115.62	1	1	0	0	0	1	0	0	1	0	0	0
104	6	0	78	6084	27	2013-04-09	2	0	0	1	22:00:00	0	1	0	0	0	0	0	1	0	0	1	0	20.52	23	1	4.14286	1.14286	10.88	102.85	1	0	0	0	0	0	0	0	1	0	0	0
104	6	0	79	6241	27	2013-04-09	4	0	1	0	22:00:00	0	1	0	0	0	0	0	1	0	0	1	0	20.52	23	1	4.14286	1.71429	7.36	124.032	1	1	0	0	0	0	0	0	0	0	0	0
104	6	0	80	6400	27	2013-04-09	6	1	0	0	22:00:00	0	1	0	0	0	0	0	1	0	0	1	0	20.52	23	1	3.85714	2	3.69272	150.773	0	0	0	0	0	0	0	0	1	0	0	0
104	6	0	81	6561	28	2013-04-10	2	0	0	1	22:00:00	0	0	1	0	0	0	0	1	0	0	1	0	20.52	23	1	4.57143	1.28571	11.8869	104.32	1	1	0	0	0	0	0	0	1	0	0	0
104	6	0	82	6724	28	2013-04-10	4	0	1	0	22:00:00	0	0	1	0	0	0	0	1	0	0	1	0	20.52	23	1	5.71429	1.28571	6.69454	123.794	0	0	0	0	0	1	0	0	1	0	0	0
104	6	0	83	6889	28	2013-04-10	6	1	0	0	22:00:00	0	0	1	0	0	0	0	1	0	0	1	0	20.52	23	1	3.85714	1	3.28	155.96	0	0	0	0	0	0	0	0	1	0	0	0
104	6	0	84	7056	29	2013-04-11	2	0	0	1	22:00:00	0	0	0	1	0	0	0	1	0	0	1	0	20.52	23	1	5	1	7.47	185.01	1	1	0	0	1	0	0	0	1	0	0	0
104	6	0	85	7225	29	2013-04-11	4	0	1	0	22:00:00	0	0	0	1	0	0	0	1	0	0	1	0	20.52	23	1	3.85714	1.71429	1.52	166.72	0	0	0	0	0	0	0	0	1	0	0	0
104	6	0	86	7396	29	2013-04-11	6	1	0	0	22:00:00	0	0	0	1	0	0	0	1	0	0	1	0	20.52	23	1	4.85714	1.28571	12.29	65.945	0	0	0	0	0	0	0	0	1	0	0	0
104	6	0	87	7569	30	2013-04-12	2	0	0	1	22:00:00	0	0	0	0	1	0	0	1	0	0	1	0	20.52	23	1	4.14286	1.14286	4	210.34	0	0	0	0	0	0	0	1	0	0	0	0
104	6	0	88	7744	30	2013-04-12	4	0	1	0	22:00:00	0	0	0	0	1	0	0	1	0	0	1	0	20.52	23	1	4.71429	1.14286	9.79	100.461	0	0	0	0	0	0	0	0	0	0	0	0
104	6	0	89	7921	30	2013-04-12	6	1	0	0	22:00:00	0	0	0	0	1	0	0	1	0	0	1	0	20.52	23	1	5	1	2.72	130.538	0	0	0	0	0	0	0	0	1	0	0	0
150	6	1	0	0	1	2013-10-26	2	0	0	1	23:30:00	0	0	0	0	0	1	0	1	0	21	29	0	20.58	22	1	4.18595	2.14541	12.284	193.23	0.345806	0.0710347	-0.00925984	-0.00925984	0.19828	0.0446051	0	1	0	0	0	0
150	6	1	1	1	1	2013-10-26	4	0	1	0	23:30:00	0	0	0	0	0	1	0	1	0	21	29	0	20.58	22	1	4.1674	2.48016	9.136	734.77	0.643083	0.380324	0.0149979	0.0149979	0.264996	0.14758	0	0	0	0	0	0
150	6	1	2	4	1	2013-10-26	6	1	0	0	23:30:00	0	0	0	0	0	1	0	1	0	21	29	0	20.58	22	1	4.27492	2.28772	2.002	546.26	0.295139	0.137813	0.280375	0.280375	0.184035	0.283058	0	0	0	0	0	0
150	6	1	3	9	2	2013-10-27	2	0	0	1	23:30:00	0	0	0	0	0	0	1	1	0	21	29	0	20.58	22	1	3.57143	2.14286	7.505	179.91	0	0	0	0	0	0	0	1	0	0	0	0
150	6	1	4	16	2	2013-10-27	4	0	1	0	23:30:00	0	0	0	0	0	0	1	1	0	21	29	0	20.58	22	1	4.57143	2	2.46	637.5	1	0	0	0	0	1	0	0	0	0	0	0
150	6	1	5	25	2	2013-10-27	6	1	0	0	23:30:00	0	0	0	0	0	0	1	1	0	21	29	0	20.58	22	1	4.28571	2.14286	1.428	663.08	0	0	0	0	1	0	0	0	0	0	0	0
150	6	1	6	36	3	2013-10-28	2	0	0	1	23:30:00	1	0	0	0	0	0	0	1	0	21	29	0	20.58	22	1	4.85714	1.57143	8.593	350.36	1	0	0	0	0	0	0	1	0	0	0	0
150	6	1	7	49	3	2013-10-28	4	0	1	0	23:30:00	1	0	0	0	0	0	0	1	0	21	29	0	20.58	22	1	4.57143	1.85714	2.605	508.48	0	0	0	0	1	0	0	0	0	0	0	0
150	6	1	8	64	3	2013-10-28	6	1	0	0	23:30:00	1	0	0	0	0	0	0	1	0	21	29	0	20.58	22	1	2.42857	5.28571	1.412	425.32	0	0	0	0	0	0	0	0	0	0	0	0
150	6	1	9	81	4	2013-10-29	2	0	0	1	23:30:00	0	1	0	0	0	0	0	1	0	21	29	0	20.58	22	1	1.85714	5	9.926	204.32	0	0	0	0	0	0	0	0	0	0	0	0
150	6	1	10	100	4	2013-10-29	4	0	1	0	23:30:00	0	1	0	0	0	0	0	1	0	21	29	0	20.58	22	1	2.14286	4.71429	5.537	1070.39	1	1	0	0	1	0	0	0	0	0	0	0
150	6	1	11	121	4	2013-10-29	6	1	0	0	23:30:00	0	1	0	0	0	0	0	1	0	21	29	0	20.58	22	1	5	3.28571	1.956	1182.76	0	0	1	1	0	0	0	0	0	0	0	0
150	6	1	12	144	5	2013-10-30	2	0	0	1	23:30:00	0	0	1	0	0	0	0	1	0	21	29	0	20.58	22	1	4.42857	3	9.394	374.6	0	0	0	0	1	0	0	0	0	0	0	0
150	6	1	13	169	5	2013-10-30	4	0	1	0	23:30:00	0	0	1	0	0	0	0	1	0	21	29	0	20.58	22	1	4.57143	1.71429	1.541	482.87	1	1	0	0	1	0	0	0	0	0	0	0
150	6	1	14	196	5	2013-10-30	6	1	0	0	23:30:00	0	0	1	0	0	0	0	1	0	21	29	0	20.58	22	1	3.42857	2.14286	1.225	445.39	0	0	0	0	0	1	0	0	0	0	0	0
150	6	1	15	225	6	2013-10-31	2	0	0	1	23:30:00	0	0	0	1	0	0	0	1	0	21	29	0	20.58	22	1	4.85714	1.85714	4.549	509.99	1	0	0	0	0	0	0	0	0	0	0	0
150	6	1	16	256	6	2013-10-31	4	0	1	0	23:30:00	0	0	0	1	0	0	0	1	0	21	29	0	20.58	22	1	4.71429	2.14286	4.158	373.92	0	0	0	0	0	1	0	0	0	0	0	0
150	6	1	17	289	6	2013-10-31	6	1	0	0	23:30:00	0	0	0	1	0	0	0	1	0	21	29	0	20.58	22	1	4.28316	2.56625	2.77836	740.354	0.0873103	-0.0178508	0.231669	0.231669	0.316326	0.367678	0	0	0	0	0	0
150	6	1	18	324	7	2013-11-01	2	0	0	1	23:30:00	0	0	0	0	1	0	0	1	0	21	29	0	20.58	22	1	4.71429	2.71429	10.869	190.57	0	0	0	0	1	0	0	1	0	0	0	0
150	6	1	19	361	7	2013-11-01	4	0	1	0	23:30:00	0	0	0	0	1	0	0	1	0	21	29	0	20.58	22	1	5.14286	2	1.108	297.97	1	0	0	0	0	0	0	0	0	0	0	0
150	6	1	20	400	7	2013-11-01	6	1	0	0	23:30:00	0	0	0	0	1	0	0	1	0	21	29	0	20.58	22	1	4.85714	2.14286	1.816	429.44	0	0	0	0	0	1	0	0	0	0	0	0
150	6	1	21	441	8	2013-11-02	2	0	0	1	23:30:00	0	0	0	0	0	1	0	1	0	21	29	0	20.58	22	1	4.42857	2.14286	12.354	136.844	0	0	0	0	0	0	0	1	0	0	0	0
150	6	1	22	484	8	2013-11-02	4	0	1	0	23:30:00	0	0	0	0	0	1	0	1	0	21	29	0	20.58	22	1	4.28571	2.28571	3.865	856.57	0	0	0	0	0	0	0	0	0	0	0	0
150	6	1	23	529	8	2013-11-02	6	1	0	0	23:30:00	0	0	0	0	0	1	0	1	0	21	29	0	20.58	22	1	4.85714	2.14286	3.217	472.21	1	0	1	1	0	0	0	0	0	0	0	0
150	6	1	24	576	9	2013-11-03	2	0	0	1	23:30:00	0	0	0	0	0	0	1	1	0	21	29	0	20.58	22	1	4.42857	2.14286	3.744	243.13	0	0	0	0	0	0	0	1	0	0	0	0
150	6	1	25	625	9	2013-11-03	4	0	1	0	23:30:00	0	0	0	0	0	0	1	1	0	21	29	0	20.58	22	1	4.16665	2.88234	4.95266	744.76	0.342827	0.160269	-0.052927	-0.052927	0.456876	0.266776	0	0	0	0	0	0
150	6	1	26	676	9	2013-11-03	6	1	0	0	23:30:00	0	0	0	0	0	0	1	1	0	21	29	0	20.58	22	1	2.71429	4.57143	0.767	699.39	0	0	0	0	0	1	0	0	0	0	0	0
150	6	1	27	729	10	2013-11-04	2	0	0	1	23:30:00	1	0	0	0	0	0	0	1	0	21	29	0	20.58	22	1	4.18287	2.59088	8.97838	366.651	0.0132034	-0.171865	-0.0840675	-0.0840675	0.410966	0.176097	0	1	0	0	0	0
150	6	1	28	784	10	2013-11-04	4	0	1	0	23:30:00	1	0	0	0	0	0	0	1	0	21	29	0	20.58	22	1	4	3.85714	1.718	884.16	0	0	0	0	0	0	0	0	0	0	0	0
150	6	1	29	841	10	2013-11-04	6	1	0	0	23:30:00	1	0	0	0	0	0	0	1	0	21	29	0	20.58	22	1	5.28571	1.57143	3.457	1175.3	0	0	0	0	0	0	0	0	0	0	0	0
150	6	1	30	900	11	2013-11-05	2	0	0	1	23:30:00	0	1	0	0	0	0	0	1	0	21	29	0	20.58	22	1	4.71429	2.42857	5.912	290.92	0	0	0	0	0	0	0	0	0	0	0	0
150	6	1	31	961	11	2013-11-05	4	0	1	0	23:30:00	0	1	0	0	0	0	0	1	0	21	29	0	20.58	22	1	3.14286	4.85714	2.431	749.42	0	0	0	0	1	0	0	0	0	0	0	0
150	6	1	32	1024	11	2013-11-05	6	1	0	0	23:30:00	0	1	0	0	0	0	0	1	0	21	29	0	20.58	22	1	3.57143	4.14286	0.907	479.21	0	0	0	0	1	0	0	0	0	0	0	0
150	6	1	33	1089	12	2013-11-06	2	0	0	1	23:30:00	0	0	1	0	0	0	0	1	0	21	29	0	20.58	22	1	4.42857	2.71429	11.097	182.36	0	0	0	0	0	0	0	1	0	0	0	0
150	6	1	34	1156	12	2013-11-06	4	0	1	0	23:30:00	0	0	1	0	0	0	0	1	0	21	29	0	20.58	22	1	3.42857	3.85714	5.323	777.87	0	0	0	0	0	0	0	0	0	0	0	0
150	6	1	35	1225	12	2013-11-06	6	1	0	0	23:30:00	0	0	1	0	0	0	0	1	0	21	29	0	20.58	22	1	3.71429	4	0.672	465.37	0	0	0	0	0	0	0	0	0	0	0	0
150	6	1	36	1296	13	2013-11-07	2	0	0	1	23:30:00	0	0	0	1	0	0	0	1	0	21	29	0	20.58	22	1	3.28571	3.28571	7.99	185.45	0	0	0	0	0	0	0	1	0	0	0	0
150	6	1	37	1369	13	2013-11-07	4	0	1	0	23:30:00	0	0	0	1	0	0	0	1	0	21	29	0	20.58	22	1	4.14286	5	3.617	844.15	0	0	0	0	0	1	0	0	0	0	0	0
150	6	1	38	1444	13	2013-11-07	6	1	0	0	23:30:00	0	0	0	1	0	0	0	1	0	21	29	0	20.58	22	1	3.42857	4.14286	3.576	1673.33	0	0	0	0	0	1	0	0	0	0	0	0
150	6	1	39	1521	14	2013-11-08	2	0	0	1	23:30:00	0	0	0	0	1	0	0	1	0	21	29	0	20.58	22	1	4.28571	3.57143	10.638	188.85	0	0	0	0	0	0	0	0	0	0	0	0
150	6	1	40	1600	14	2013-11-08	4	0	1	0	23:30:00	0	0	0	0	1	0	0	1	0	21	29	0	20.58	22	1	4.14286	2.14286	2.377	607.38	0	0	0	0	0	0	0	0	0	0	0	0
150	6	1	41	1681	14	2013-11-08	6	1	0	0	23:30:00	0	0	0	0	1	0	0	1	0	21	29	0	20.58	22	1	4	3	1.848	725.52	0	0	0	0	0	0	0	0	0	0	0	0
150	6	1	42	1764	15	2013-11-09	2	0	0	1	23:30:00	0	0	0	0	0	1	0	1	0	21	29	0	20.58	22	1	3.28571	3.57143	7.25	361.37	0	0	0	0	0	0	0	1	0	0	0	0
150	6	1	43	1849	15	2013-11-09	4	0	1	0	23:30:00	0	0	0	0	0	1	0	1	0	21	29	0	20.58	22	1	4	3	6.274	1443.3	0	0	0	0	1	0	0	0	0	0	0	0
150	6	1	44	1936	15	2013-11-09	6	1	0	0	23:30:00	0	0	0	0	0	1	0	1	0	21	29	0	20.58	22	1	5	1.85714	5.302	1064.76	0	0	1	1	1	0	0	0	0	0	0	0
150	6	1	45	2025	16	2013-11-10	2	0	0	1	23:30:00	0	0	0	0	0	0	1	1	0	21	29	0	20.58	22	1	4.28571	2.28571	9.23	178.28	0	0	0	0	0	0	0	1	0	0	0	0
150	6	1	46	2116	16	2013-11-10	4	0	1	0	23:30:00	0	0	0	0	0	0	1	1	0	21	29	0	20.58	22	1	3.28571	2.71429	2.034	639.22	1	0	0	0	0	1	0	0	0	0	0	0
150	6	1	47	2209	16	2013-11-10	6	1	0	0	23:30:00	0	0	0	0	0	0	1	1	0	21	29	0	20.58	22	1	4.71429	2	0.867	786.98	0	0	0	0	0	1	0	0	0	0	0	0
150	6	1	48	2304	17	2013-11-11	2	0	0	1	23:30:00	1	0	0	0	0	0	0	1	0	21	29	0	20.58	22	1	4.57143	2.14286	14.841	389.65	0	0	0	0	0	0	0	0	0	0	0	0
150	6	1	49	2401	17	2013-11-11	4	0	1	0	23:30:00	1	0	0	0	0	0	0	1	0	21	29	0	20.58	22	1	4.57143	2.14286	6.841	689.08	0	0	0	0	1	0	0	0	0	0	0	0
150	6	1	50	2500	17	2013-11-11	6	1	0	0	23:30:00	1	0	0	0	0	0	0	1	0	21	29	0	20.58	22	1	3	2.57143	1.339	711.43	1	0	0	0	0	0	0	0	0	0	0	0
150	6	1	51	2601	18	2013-11-12	2	0	0	1	23:30:00	0	1	0	0	0	0	0	1	0	21	29	0	20.58	22	1	4.85714	2	9.864	240.9	0	0	0	0	0	0	0	0	0	0	0	0
150	6	1	52	2704	18	2013-11-12	4	0	1	0	23:30:00	0	1	0	0	0	0	0	1	0	21	29	0	20.58	22	1	4.85714	1.71429	1.492	492.67	0	0	0	0	0	0	0	0	0	0	0	0
150	6	1	53	2809	18	2013-11-12	6	1	0	0	23:30:00	0	1	0	0	0	0	0	1	0	21	29	0	20.58	22	1	3	3.85714	0.937	439.24	0	0	0	0	0	1	0	0	0	0	0	0
150	6	1	54	2916	19	2013-11-13	2	0	0	1	23:30:00	0	0	1	0	0	0	0	1	0	21	29	0	20.58	22	1	3.71429	1.85714	4.747	358.87	0	0	0	0	0	0	0	1	0	0	0	0
150	6	1	55	3025	19	2013-11-13	4	0	1	0	23:30:00	0	0	1	0	0	0	0	1	0	21	29	0	20.58	22	1	2.57143	4.42857	8.24	963.54	0	0	0	0	1	0	0	0	0	0	0	0
150	6	1	56	3136	19	2013-11-13	6	1	0	0	23:30:00	0	0	1	0	0	0	0	1	0	21	29	0	20.58	22	1	2.71429	4.57143	1.084	556.88	0	0	0	0	0	0	0	0	0	0	0	0
150	6	1	57	3249	20	2013-11-14	2	0	0	1	23:30:00	0	0	0	1	0	0	0	1	0	21	29	0	20.58	22	1	3.42857	2.42857	13.86	174.11	0	0	0	0	0	0	0	1	0	0	0	0
150	6	1	58	3364	20	2013-11-14	4	0	1	0	23:30:00	0	0	0	1	0	0	0	1	0	21	29	0	20.58	22	1	3.85714	2.71429	2.04	455.32	0	0	0	0	0	0	0	0	0	0	0	0
150	6	1	59	3481	20	2013-11-14	6	1	0	0	23:30:00	0	0	0	1	0	0	0	1	0	21	29	0	20.58	22	1	4.14286	1.42857	1.671	528.47	0	0	0	0	1	0	0	0	0	0	0	0
150	6	1	60	3600	21	2013-11-15	2	0	0	1	23:30:00	0	0	0	0	1	0	0	1	0	21	29	0	20.58	22	1	4.14286	1.71429	5.1	378.56	0	0	0	0	0	0	0	1	0	0	0	0
150	6	1	61	3721	21	2013-11-15	4	0	1	0	23:30:00	0	0	0	0	1	0	0	1	0	21	29	0	20.58	22	1	3.71429	2.14286	6.434	315.89	0	0	0	0	0	0	0	0	0	0	0	0
150	6	1	62	3844	21	2013-11-15	6	1	0	0	23:30:00	0	0	0	0	1	0	0	1	0	21	29	0	20.58	22	1	4.85714	1.42857	11.683	1879.1	1	0	0	0	0	0	0	0	0	0	0	0
150	6	1	63	3969	22	2013-11-16	2	0	0	1	23:30:00	0	0	0	0	0	1	0	1	0	21	29	0	20.58	22	1	3.42857	2.42857	4.056	206.3	0	0	0	0	0	0	0	1	0	0	0	0
150	6	1	64	4096	22	2013-11-16	4	0	1	0	23:30:00	0	0	0	0	0	1	0	1	0	21	29	0	20.58	22	1	4.85714	1.85714	8.899	662.9	0	0	0	0	1	0	0	0	0	0	0	0
150	6	1	65	4225	22	2013-11-16	6	1	0	0	23:30:00	0	0	0	0	0	1	0	1	0	21	29	0	20.58	22	1	3.57143	2.57143	6.612	1369	0	0	0	0	1	0	0	0	0	0	0	0
150	6	1	66	4356	23	2013-11-17	2	0	0	1	23:30:00	0	0	0	0	0	0	1	1	0	21	29	0	20.58	22	1	3.71429	2	4.455	350.92	0	0	0	0	0	0	0	1	0	0	0	0
150	6	1	67	4489	23	2013-11-17	4	0	1	0	23:30:00	0	0	0	0	0	0	1	1	0	21	29	0	20.58	22	1	4	2.28571	7.272	369.1	0	0	0	0	0	0	0	0	0	0	0	0
150	6	1	68	4624	23	2013-11-17	6	1	0	0	23:30:00	0	0	0	0	0	0	1	1	0	21	29	0	20.58	22	1	4.85714	2.14286	1.343	1142.72	0	0	0	0	0	0	0	0	0	0	0	0
150	6	1	69	4761	24	2013-11-18	2	0	0	1	23:30:00	1	0	0	0	0	0	0	1	0	21	29	0	20.58	22	1	3.14286	3.85714	3.484	185.75	0	0	0	0	0	0	0	0	0	0	0	0
150	6	1	70	4900	24	2013-11-18	4	0	1	0	23:30:00	1	0	0	0	0	0	0	1	0	21	29	0	20.58	22	1	3.71429	3.57143	4.037	505.86	0	0	0	0	0	0	0	0	0	0	0	0
150	6	1	71	5041	24	2013-11-18	6	1	0	0	23:30:00	1	0	0	0	0	0	0	1	0	21	29	0	20.58	22	1	3	3.85714	1.553	815.14	0	0	0	0	1	0	0	0	0	0	0	0
150	6	1	72	5184	25	2013-11-19	2	0	0	1	23:30:00	0	1	0	0	0	0	0	1	0	21	29	0	20.58	22	1	3.71429	3.71429	3.132	348.64	1	0	0	0	0	1	0	0	0	0	0	0
150	6	1	73	5329	25	2013-11-19	4	0	1	0	23:30:00	0	1	0	0	0	0	0	1	0	21	29	0	20.58	22	1	2.85714	4.14286	4.223	1169.67	0	0	0	0	0	0	0	0	0	0	0	0
150	6	1	74	5476	25	2013-11-19	6	1	0	0	23:30:00	0	1	0	0	0	0	0	1	0	21	29	0	20.58	22	1	5	2.57143	2.696	793.43	0	0	1	1	0	0	0	0	0	0	0	0
150	6	1	75	5625	26	2013-11-20	2	0	0	1	23:30:00	0	0	1	0	0	0	0	1	0	21	29	0	20.58	22	1	2.42857	3.85714	8.489	217.86	0	0	0	0	0	0	0	1	0	0	0	0
150	6	1	76	5776	26	2013-11-20	4	0	1	0	23:30:00	0	0	1	0	0	0	0	1	0	21	29	0	20.58	22	1	3.28571	3.71429	1.752	569.64	0	0	0	0	0	0	0	0	0	0	0	0
150	6	1	77	5929	26	2013-11-20	6	1	0	0	23:30:00	0	0	1	0	0	0	0	1	0	21	29	0	20.58	22	1	2	2.14286	1.178	536.12	0	0	0	0	0	0	0	0	0	0	0	0
150	6	1	78	6084	27	2013-11-21	2	0	0	1	23:30:00	0	0	0	1	0	0	0	1	0	21	29	0	20.58	22	1	3.57143	3.28571	5.752	651.56	0	0	0	0	1	0	0	0	0	0	0	0
150	6	1	79	6241	27	2013-11-21	4	0	1	0	23:30:00	0	0	0	1	0	0	0	1	0	21	29	0	20.58	22	1	4.42857	2.28571	6.131	672.96	1	1	0	0	0	0	0	0	0	0	0	0
150	6	1	80	6400	27	2013-11-21	6	1	0	0	23:30:00	0	0	0	1	0	0	0	1	0	21	29	0	20.58	22	1	4.85714	1.57143	1.022	863.83	0	0	1	1	0	0	0	0	0	0	0	0
150	6	1	81	6561	28	2013-11-22	2	0	0	1	23:30:00	0	0	0	0	1	0	0	1	0	21	29	0	20.58	22	1	3.28571	2.57143	7.043	283.92	0	0	0	0	1	0	0	0	0	0	0	0
150	6	1	82	6724	28	2013-11-22	4	0	1	0	23:30:00	0	0	0	0	1	0	0	1	0	21	29	0	20.58	22	1	3.85714	3	3.67697	677.658	1	1	0	0	0	0	0	0	0	0	0	0
150	6	1	83	6889	28	2013-11-22	6	1	0	0	23:30:00	0	0	0	0	1	0	0	1	0	21	29	0	20.58	22	1	3.71429	2.85714	1.57547	720.363	1	1	0	0	0	0	0	0	0	0	0	0
150	6	1	84	7056	29	2013-11-23	2	0	0	1	23:30:00	0	0	0	0	0	1	0	1	0	21	29	0	20.58	22	1	3	2.28571	5.434	140.695	0	0	0	0	0	0	0	1	0	0	0	0
150	6	1	85	7225	29	2013-11-23	4	0	1	0	23:30:00	0	0	0	0	0	1	0	1	0	21	29	0	20.58	22	1	4.14286	2.42857	3.50299	651.643	1	1	0	0	0	0	0	0	0	0	0	0
150	6	1	86	7396	29	2013-11-23	6	1	0	0	23:30:00	0	0	0	0	0	1	0	1	0	21	29	0	20.58	22	1	4	2.14286	0.447	492.45	0	0	1	1	1	0	0	0	0	0	0	0
150	6	1	87	7569	30	2013-11-24	2	0	0	1	23:30:00	0	0	0	0	0	0	1	1	0	21	29	0	20.58	22	1	3	2.42857	5.691	335.71	0	0	0	0	0	0	0	1	0	0	0	0
150	6	1	88	7744	30	2013-11-24	4	0	1	0	23:30:00	0	0	0	0	0	0	1	1	0	21	29	0	20.58	22	1	3.28571	2.85714	3.456	284.09	0	0	0	0	0	0	0	0	0	0	0	0
150	6	1	89	7921	30	2013-11-24	6	1	0	0	23:30:00	0	0	0	0	0	0	1	1	0	21	29	0	20.58	22	1	4.57143	2.14286	2.569	783.07	0	0	0	0	0	1	0	0	0	0	0	0
33	7	0	0	0	1	2013-02-14	2	0	0	1	21:45:00	0	0	0	1	0	0	0	1	0	1	1	0	21.91	27	0	4.57143	1.14286	3.75	35.81	1	0	0	0	0	0	0	0	0	0	0	0
33	7	0	1	1	1	2013-02-14	4	0	1	0	22:00:00	0	0	0	1	0	0	0	1	0	1	1	0	21.91	27	0	5.85714	1.42857	1.71	62.946	1	0	0	0	0	1	0	0	0	0	0	0
33	7	0	2	4	1	2013-02-14	6	1	0	0	22:00:00	0	0	0	1	0	0	0	1	0	1	1	0	21.91	27	0	4	1.57143	0.39	40.803	0	0	1	0	0	1	0	0	0	0	0	0
33	7	0	3	9	2	2013-02-15	2	0	0	1	22:00:00	0	0	0	0	1	0	0	1	0	1	1	0	21.91	27	0	5.71429	1	3.82	31.642	1	0	0	0	0	0	0	0	0	0	0	0
33	7	0	4	16	2	2013-02-15	4	0	1	0	22:00:00	0	0	0	0	1	0	0	1	0	1	1	0	21.91	27	0	5.57143	2	1.04	36.888	1	0	0	0	0	1	0	0	0	0	0	0
33	7	0	5	25	2	2013-02-15	6	1	0	0	22:00:00	0	0	0	0	1	0	0	1	0	1	1	0	21.91	27	0	5.10279	1.02592	0.34	23.673	0.109868	-0.0618502	0.578551	0.161738	0.244405	0.55268	0.114823	0	0	0	0	0
33	7	0	6	36	3	2013-02-16	2	0	0	1	22:00:00	0	0	0	0	0	1	0	1	0	1	1	0	21.91	27	0	5.23464	1.34117	4.63	41.938	0.890281	0.206893	0.0347589	-0.0272829	0.164034	0.162477	-0.13673	0	0	0	0	0
33	7	0	7	49	3	2013-02-16	4	0	1	0	22:00:00	0	0	0	0	0	1	0	1	0	1	1	0	21.91	27	0	6.42857	1.42857	1.35	39.391	1	0	0	0	0	0	0	0	0	0	0	0
33	7	0	8	64	3	2013-02-16	6	1	0	0	22:00:00	0	0	0	0	0	1	0	1	0	1	1	0	21.91	27	0	5.57143	1.14286	1	54.631	0	0	1	0	0	0	0	0	0	0	0	0
33	7	0	9	81	4	2013-02-17	2	0	0	1	22:00:00	0	0	0	0	0	0	1	1	0	1	1	0	21.91	27	0	4.85714	1.28571	8.07	28.639	1	1	0	0	1	0	0	0	0	0	0	0
33	7	0	10	100	4	2013-02-17	4	0	1	0	22:00:00	0	0	0	0	0	0	1	1	0	1	1	0	21.91	27	0	3.85714	2	1.22	39.659	0	0	0	0	0	0	0	0	0	0	0	0
33	7	0	11	121	4	2013-02-17	6	1	0	0	22:00:00	0	0	0	0	0	0	1	1	0	1	1	0	21.91	27	0	4.42857	1.14286	0.41	32.527	0	0	0	0	0	1	0	0	0	0	0	0
33	7	0	12	144	5	2013-02-18	2	0	0	1	22:00:00	1	0	0	0	0	0	0	1	0	1	1	0	21.91	27	0	5.14286	1	7.24	30.756	1	0	0	0	0	0	0	0	0	0	0	0
33	7	0	13	169	5	2013-02-18	4	0	1	0	22:00:00	1	0	0	0	0	0	0	1	0	1	1	0	21.91	27	0	5.57143	1.14286	0.94	65.085	0	0	0	0	0	1	0	0	0	0	0	0
33	7	0	14	196	5	2013-02-18	6	1	0	0	22:00:00	1	0	0	0	0	0	0	1	0	1	1	0	21.91	27	0	5.42857	1.42857	0.51	45.865	0	0	0	0	0	0	1	0	0	0	0	0
33	7	0	15	225	6	2013-02-19	2	0	0	1	22:00:00	0	1	0	0	0	0	0	1	0	1	1	0	21.91	27	0	5.85714	1.57143	6.73	66.838	1	0	0	0	0	0	0	0	0	0	0	0
33	7	0	16	256	6	2013-02-19	4	0	1	0	22:00:00	0	1	0	0	0	0	0	1	0	1	1	0	21.91	27	0	5.71429	2	1.3	156.57	1	0	0	0	0	1	0	0	0	0	0	0
33	7	0	17	289	6	2013-02-19	6	1	0	0	22:00:00	0	1	0	0	0	0	0	1	0	1	1	0	21.91	27	0	6.71429	1.57143	0.59	44.471	0	0	0	0	0	0	0	0	0	0	0	0
33	7	0	18	324	7	2013-02-20	2	0	0	1	22:00:00	0	0	1	0	0	0	0	1	0	1	1	0	21.91	27	0	5.42857	1.42857	5	42.359	1	0	0	0	0	1	0	0	0	0	0	0
33	7	0	19	361	7	2013-02-20	4	0	1	0	22:00:00	0	0	1	0	0	0	0	1	0	1	1	0	21.91	27	0	5.71429	1	1.73	97.661	1	0	0	0	0	0	0	0	0	0	0	0
33	7	0	20	400	7	2013-02-20	6	1	0	0	22:00:00	0	0	1	0	0	0	0	1	0	1	1	0	21.91	27	0	4.42857	1	0.7	35.986	0	0	1	1	1	0	0	0	0	0	0	0
33	7	0	21	441	8	2013-02-21	2	0	0	1	22:00:00	0	0	0	1	0	0	0	1	0	1	1	0	21.91	27	0	6.14286	1.28571	4.1	27.802	1	0	0	0	0	0	0	0	0	0	0	0
33	7	0	22	484	8	2013-02-21	4	0	1	0	22:00:00	0	0	0	1	0	0	0	1	0	1	1	0	21.91	27	0	6.14286	1.85714	1.84	43.888	1	0	0	0	0	0	0	0	0	0	0	0
33	7	0	23	529	8	2013-02-21	6	1	0	0	22:00:00	0	0	0	1	0	0	0	1	0	1	1	0	21.91	27	0	4.57143	1.14286	0.48	55.337	0	0	1	0	1	0	0	0	0	0	0	0
33	7	0	24	576	9	2013-02-22	2	0	0	1	22:00:00	0	0	0	0	1	0	0	1	0	1	1	0	21.91	27	0	6	2.28571	4.71	23.196	0	0	0	0	1	0	0	0	0	0	0	0
33	7	0	25	625	9	2013-02-22	4	0	1	0	22:00:00	0	0	0	0	1	0	0	1	0	1	1	0	21.91	27	0	4.71429	1.42857	1.97	41.811	0	0	0	0	1	0	0	0	0	0	0	0
33	7	0	26	676	9	2013-02-22	6	1	0	0	22:00:00	0	0	0	0	1	0	0	1	0	1	1	0	21.91	27	0	4.85714	1.57143	2.01	199.74	0	0	0	0	0	1	0	0	0	0	0	0
33	7	0	27	729	10	2013-02-23	2	0	0	1	22:00:00	0	0	0	0	0	1	0	1	0	1	1	0	21.91	27	0	7	1.42857	6.18	29.218	0	0	0	0	0	1	0	0	0	0	0	0
33	7	0	28	784	10	2013-02-23	4	0	1	0	22:00:00	0	0	0	0	0	1	0	1	0	1	1	0	21.91	27	0	6.71429	1.28571	2.76	104.753	0	0	0	0	1	0	1	0	0	0	0	0
33	7	0	29	841	10	2013-02-23	6	1	0	0	22:00:00	0	0	0	0	0	1	0	1	0	1	1	0	21.91	27	0	6	1.14286	1.4	36.419	1	0	0	0	1	0	1	0	0	0	0	0
33	7	0	30	900	11	2013-02-24	2	0	0	1	22:00:00	0	0	0	0	0	0	1	1	0	1	1	0	21.91	27	0	5.19744	1.66347	7.33	23.099	1	1	0	0	1	0	0	0	0	0	0	0
33	7	0	31	961	11	2013-02-24	4	0	1	0	22:00:00	0	0	0	0	0	0	1	1	0	1	1	0	21.91	27	0	6.28571	1.42857	2.68	40.329	0	0	0	0	1	0	1	0	0	0	0	0
33	7	0	32	1024	11	2013-02-24	6	1	0	0	22:00:00	0	0	0	0	0	0	1	1	0	1	1	0	21.91	27	0	6.14286	1.57143	1.14	36.84	0	0	1	0	1	1	0	0	0	0	0	0
33	7	0	33	1089	12	2013-02-25	2	0	0	1	22:00:00	1	0	0	0	0	0	0	1	0	1	1	0	21.91	27	0	4.42857	2.57143	7.83	42.709	0	0	0	0	1	0	0	0	0	0	0	0
33	7	0	34	1156	12	2013-02-25	4	0	1	0	22:00:00	1	0	0	0	0	0	0	1	0	1	1	0	21.91	27	0	6.14286	1.57143	2.44	72.212	1	0	0	0	1	1	0	0	0	0	0	0
33	7	0	35	1225	12	2013-02-25	6	1	0	0	22:00:00	1	0	0	0	0	0	0	1	0	1	1	0	21.91	27	0	5	1	1.24	58.596	0	0	1	1	0	0	0	0	0	0	0	0
33	7	0	36	1296	13	2013-02-26	2	0	0	1	22:00:00	0	1	0	0	0	0	0	1	0	1	1	0	21.91	27	0	5	1.28571	9.82	59.72	1	0	0	0	0	0	0	0	0	0	0	0
33	7	0	37	1369	13	2013-02-26	4	0	1	0	22:00:00	0	1	0	0	0	0	0	1	0	1	1	0	21.91	27	0	6	1.28571	2.84	42.012	0	0	0	0	1	1	1	0	0	0	0	0
33	7	0	38	1444	13	2013-02-26	6	1	0	0	22:00:00	0	1	0	0	0	0	0	1	0	1	1	0	21.91	27	0	4.85714	1	0.9	40.018	0	0	1	0	1	1	0	0	0	0	0	0
33	7	0	39	1521	14	2013-02-27	2	0	0	1	22:00:00	0	0	1	0	0	0	0	1	0	1	1	0	21.91	27	0	4.85714	1.85714	4	37.366	1	0	0	0	1	0	0	0	0	0	0	0
33	7	0	40	1600	14	2013-02-27	4	0	1	0	22:00:00	0	0	1	0	0	0	0	1	0	1	1	0	21.91	27	0	5.28571	1	2.8	48.802	0	0	0	0	1	1	0	0	0	0	0	0
33	7	0	41	1681	14	2013-02-27	6	1	0	0	22:00:00	0	0	1	0	0	0	0	1	0	1	1	0	21.91	27	0	5.14286	1.14286	0.85	105.848	0	0	0	0	0	1	0	0	0	0	0	0
33	7	0	42	1764	15	2013-02-28	2	0	0	1	22:00:00	0	0	0	1	0	0	0	1	0	1	1	0	21.91	27	0	3.85714	1.57143	7.11	68.46	0	0	0	0	1	1	0	0	0	0	0	0
33	7	0	43	1849	15	2013-02-28	4	0	1	0	22:00:00	0	0	0	1	0	0	0	1	0	1	1	0	21.91	27	0	3.71429	2.42857	2.69	64.007	0	0	0	0	0	0	1	0	0	0	0	0
33	7	0	44	1936	15	2013-02-28	6	1	0	0	22:00:00	0	0	0	1	0	0	0	1	0	1	1	0	21.91	27	0	5.28571	1.28571	0.75	37.581	0	0	1	1	1	0	1	0	0	0	0	0
33	7	0	45	2025	16	2013-03-01	2	0	0	1	22:00:00	0	0	0	0	1	0	0	1	0	1	1	0	21.91	27	0	5.14286	1.85714	5.74	18.918	0	0	0	0	0	0	0	0	0	0	0	0
33	7	0	46	2116	16	2013-03-01	4	0	1	0	22:00:00	0	0	0	0	1	0	0	1	0	1	1	0	21.91	27	0	4.57143	1.57143	1.73	54.281	0	0	0	0	1	1	0	0	0	0	0	0
33	7	0	47	2209	16	2013-03-01	6	1	0	0	22:00:00	0	0	0	0	1	0	0	1	0	1	1	0	21.91	27	0	4.14286	1.14286	0.56	29.31	0	0	1	0	1	0	0	0	0	0	0	0
33	7	0	48	2304	17	2013-03-02	2	0	0	1	22:00:00	0	0	0	0	0	1	0	1	0	1	1	0	21.91	27	0	4	1.57143	6.68	42.468	1	0	0	0	0	0	0	0	0	0	0	0
33	7	0	49	2401	17	2013-03-02	4	0	1	0	22:00:00	0	0	0	0	0	1	0	1	0	1	1	0	21.91	27	0	4.42857	2	1.67	24.239	1	0	0	0	1	0	0	0	0	0	0	0
33	7	0	50	2500	17	2013-03-02	6	1	0	0	22:00:00	0	0	0	0	0	1	0	1	0	1	1	0	21.91	27	0	3.85714	2.14286	0.55	43.178	0	0	0	0	1	1	0	0	0	0	0	0
33	7	0	51	2601	18	2013-03-03	2	0	0	1	22:00:00	0	0	0	0	0	0	1	1	0	1	1	0	21.91	27	0	5.42857	1.57143	7.00749	42.2125	1	1	0	0	1	0	0	0	0	0	0	0
33	7	0	52	2704	18	2013-03-03	4	0	1	0	22:00:00	0	0	0	0	0	0	1	1	0	1	1	0	21.91	27	0	4.85714	2.71429	2.5252	60.0686	1	0	0	0	0	0	0	0	0	0	0	0
33	7	0	53	2809	18	2013-03-03	6	1	0	0	22:00:00	0	0	0	0	0	0	1	1	0	1	1	0	21.91	27	0	5.71429	1	1.19177	47.1911	0	0	1	0	0	1	1	0	0	0	0	0
33	7	0	54	2916	19	2013-03-04	2	0	0	1	22:00:00	1	0	0	0	0	0	0	1	0	1	1	0	21.91	27	0	5.28571	1.28571	6.87	39.347	1	0	0	0	0	0	0	0	0	0	0	0
33	7	0	55	3025	19	2013-03-04	4	0	1	0	22:00:00	1	0	0	0	0	0	0	1	0	1	1	0	21.91	27	0	5.42857	1	3.04	69.933	0	0	0	0	0	0	0	0	0	0	0	0
33	7	0	56	3136	19	2013-03-04	6	1	0	0	22:00:00	1	0	0	0	0	0	0	1	0	1	1	0	21.91	27	0	5.42857	1	1.33	53.799	0	0	0	0	1	1	1	0	0	0	0	0
33	7	0	57	3249	20	2013-03-05	2	0	0	1	22:00:00	0	1	0	0	0	0	0	1	0	1	1	0	21.91	27	0	5.42857	1.85714	6	28.788	1	0	0	0	0	0	0	0	0	0	0	0
33	7	0	58	3364	20	2013-03-05	4	0	1	0	22:00:00	0	1	0	0	0	0	0	1	0	1	1	0	21.91	27	0	5.28571	2.14286	1.41	42.74	0	0	0	0	0	1	1	0	0	0	0	0
33	7	0	59	3481	20	2013-03-05	6	1	0	0	22:00:00	0	1	0	0	0	0	0	1	0	1	1	0	21.91	27	0	6.71429	1.57143	0.6	22.126	0	0	1	1	0	0	0	0	0	0	0	0
33	7	0	60	3600	21	2013-03-06	2	0	0	1	22:00:00	0	0	1	0	0	0	0	1	0	1	1	0	21.91	27	0	6.28571	1	6.48	51.397	1	0	0	0	0	0	0	0	0	0	0	0
33	7	0	61	3721	21	2013-03-06	4	0	1	0	22:00:00	0	0	1	0	0	0	0	1	0	1	1	0	21.91	27	0	5.71429	2.28571	2.37	67.877	1	0	0	0	0	1	0	0	0	0	0	0
33	7	0	62	3844	21	2013-03-06	6	1	0	0	22:00:00	0	0	1	0	0	0	0	1	0	1	1	0	21.91	27	0	5.08815	1.39192	1.24	29.485	0.00873068	0.0161356	0.529343	0.20386	0.591595	0.632882	0.321214	0	0	0	0	0
33	7	0	63	3969	22	2013-03-07	2	0	0	1	22:00:00	0	0	0	1	0	0	0	1	0	1	1	0	21.91	27	0	5.85714	2.28571	4.35	42.758	1	0	0	0	0	0	0	0	0	0	0	0
33	7	0	64	4096	22	2013-03-07	4	0	1	0	22:00:00	0	0	0	1	0	0	0	1	0	1	1	0	21.91	27	0	5.57143	3.85714	2.38	85.953	1	0	0	0	0	0	0	0	0	0	0	0
33	7	0	65	4225	22	2013-03-07	6	1	0	0	22:00:00	0	0	0	1	0	0	0	1	0	1	1	0	21.91	27	0	3.71429	2.57143	0.89	61.728	0	0	0	0	0	1	0	0	0	0	0	0
33	7	0	66	4356	23	2013-03-08	2	0	0	1	22:00:00	0	0	0	0	1	0	0	1	0	1	1	0	21.91	27	0	4.57143	1.28571	6.83	80.895	1	0	0	0	0	1	0	0	0	0	0	0
33	7	0	67	4489	23	2013-03-08	4	0	1	0	22:00:00	0	0	0	0	1	0	0	1	0	1	1	0	21.91	27	0	4.42857	1.85714	3.4	105.441	0	0	0	0	1	1	0	0	0	0	0	0
33	7	0	68	4624	23	2013-03-08	6	1	0	0	22:00:00	0	0	0	0	1	0	0	1	0	1	1	0	21.91	27	0	5.28571	1.14286	0.68	36.967	0	0	0	0	1	1	1	0	0	0	0	0
33	7	0	69	4761	24	2013-03-09	2	0	0	1	22:00:00	0	0	0	0	0	1	0	1	0	1	1	0	21.91	27	0	4.71429	2	7.59	47.553	1	1	0	0	1	0	0	0	0	0	0	0
33	7	0	70	4900	24	2013-03-09	4	0	1	0	22:00:00	0	0	0	0	0	1	0	1	0	1	1	0	21.91	27	0	4.57143	1.71429	4.14	66.168	1	1	0	0	0	1	1	0	0	0	0	0
33	7	0	71	5041	24	2013-03-09	6	1	0	0	22:00:00	0	0	0	0	0	1	0	1	0	1	1	0	21.91	27	0	5	1.57143	1.96	77.275	0	0	1	0	0	1	0	0	0	0	0	0
33	7	0	72	5184	25	2013-03-10	2	0	0	1	22:00:00	0	0	0	0	0	0	1	1	0	1	1	0	21.91	27	0	4.85714	2.85714	9.4	53.698	1	1	0	0	1	0	0	0	0	0	0	0
33	7	0	73	5329	25	2013-03-10	4	0	1	0	22:00:00	0	0	0	0	0	0	1	1	0	1	1	0	21.91	27	0	5.42601	1.6812	2.05	54.377	0.580166	0.156882	-0.0678141	-0.00999042	0.423506	0.662663	0.234979	0	0	0	0	0
33	7	0	74	5476	25	2013-03-10	6	1	0	0	22:00:00	0	0	0	0	0	0	1	1	0	1	1	0	21.91	27	0	5.28571	1.14286	0.8	67.036	0	0	1	0	0	1	0	0	0	0	0	0
33	7	0	75	5625	26	2013-03-11	2	0	0	1	22:00:00	1	0	0	0	0	0	0	1	0	1	1	0	21.91	27	0	5.57143	1.42857	7.67	39.711	1	0	0	0	0	1	0	0	0	0	0	0
33	7	0	76	5776	26	2013-03-11	4	0	1	0	22:00:00	1	0	0	0	0	0	0	1	0	1	1	0	21.91	27	0	5.42857	1	2.46211	62.2871	1	0	0	0	0	1	0	0	0	0	0	0
33	7	0	77	5929	26	2013-03-11	6	1	0	0	22:00:00	1	0	0	0	0	0	0	1	0	1	1	0	21.91	27	0	5.85714	1.42857	0.73	24.848	0	0	0	0	1	1	1	0	0	0	0	0
33	7	0	78	6084	27	2013-03-12	2	0	0	1	22:00:00	0	1	0	0	0	0	0	1	0	1	1	0	21.91	27	0	5.71429	1.14286	9.02	52.313	1	0	0	0	0	0	0	0	0	0	0	0
33	7	0	79	6241	27	2013-03-12	4	0	1	0	22:00:00	0	1	0	0	0	0	0	1	0	1	1	0	21.91	27	0	5.42857	1.57143	1.68	52.514	1	0	0	0	0	0	0	0	0	0	0	0
33	7	0	80	6400	27	2013-03-12	6	1	0	0	22:00:00	0	1	0	0	0	0	0	1	0	1	1	0	21.91	27	0	5.57143	1	0.55	45.826	0	0	1	1	0	0	0	0	0	0	0	0
33	7	0	81	6561	28	2013-03-13	2	0	0	1	22:00:00	0	0	1	0	0	0	0	1	0	1	1	0	21.91	27	0	5.57143	1	8.03	45.484	1	0	0	0	0	0	0	0	0	0	0	0
33	7	0	82	6724	28	2013-03-13	4	0	1	0	22:00:00	0	0	1	0	0	0	0	1	0	1	1	0	21.91	27	0	5.71429	1.14286	1.53	43.262	1	1	0	0	1	1	0	0	0	0	0	0
33	7	0	83	6889	28	2013-03-13	6	1	0	0	22:00:00	0	0	1	0	0	0	0	1	0	1	1	0	21.91	27	0	5.14286	1.14286	0.49	74.268	0	0	0	0	0	1	0	0	0	0	0	0
33	7	0	84	7056	29	2013-03-14	2	0	0	1	22:00:00	0	0	0	1	0	0	0	1	0	1	1	0	21.91	27	0	5.14286	1.14286	6.48	50.415	1	1	0	0	0	0	0	0	0	0	0	0
33	7	0	85	7225	29	2013-03-14	4	0	1	0	22:00:00	0	0	0	1	0	0	0	1	0	1	1	0	21.91	27	0	5.42857	1	2.88	88.943	0	0	0	0	1	1	0	0	0	0	0	0
33	7	0	86	7396	29	2013-03-14	6	1	0	0	22:00:00	0	0	0	1	0	0	0	1	0	1	1	0	21.91	27	0	5.14286	1	0.38	35.275	0	0	0	0	1	1	0	0	0	0	0	0
33	7	0	87	7569	30	2013-03-15	2	0	0	1	22:00:00	0	0	0	0	1	0	0	1	0	1	1	0	21.91	27	0	4.85714	1.14286	5.68	40.215	1	0	0	0	0	0	0	0	0	0	0	0
33	7	0	88	7744	30	2013-03-15	4	0	1	0	22:00:00	0	0	0	0	1	0	0	1	0	1	1	0	21.91	27	0	5.85714	1	1.94	65.791	1	0	0	0	0	0	0	0	0	0	0	0
33	7	0	89	7921	30	2013-03-15	6	1	0	0	22:00:00	0	0	0	0	1	0	0	1	0	1	1	0	21.91	27	0	5.28571	1.14286	0.66	45.861	0	0	0	0	1	0	1	0	0	0	0	0
64	7	1	0	0	1	2012-06-17	2	0	0	1	22:00:00	0	0	0	0	0	0	1	1	1	26	13	0	17.36	24	0	3	4.71429	6.467	313.74	0	0	0	0	0	0	0	1	0	0	0	0
64	7	1	1	1	1	2012-06-17	4	0	1	0	22:00:00	0	0	0	0	0	0	1	1	1	26	13	0	17.36	24	0	3.14286	2.71429	3.372	668.35	0	0	0	0	0	0	0	0	0	0	0	0
64	7	1	2	4	1	2012-06-17	6	1	0	0	22:00:00	0	0	0	0	0	0	1	1	1	26	13	0	17.36	24	0	3.71429	2.28571	0.822	367.15	0	0	0	0	1	0	0	0	0	0	0	0
64	7	1	3	9	2	2012-06-18	2	0	0	1	22:00:00	1	0	0	0	0	0	0	1	1	26	13	0	17.36	24	0	1.85714	4.57143	20.347	248.31	0	0	0	0	0	0	0	1	0	0	0	0
64	7	1	4	16	2	2012-06-18	4	0	1	0	22:00:00	1	0	0	0	0	0	0	1	1	26	13	0	17.36	24	0	2.14286	4	5.426	296.93	0	0	0	0	1	0	0	0	0	0	0	0
64	7	1	5	25	2	2012-06-18	6	1	0	0	22:00:00	1	0	0	0	0	0	0	1	1	26	13	0	17.36	24	0	2.42857	3.28571	0.819	188.6	0	0	0	0	1	0	0	0	0	0	0	0
64	7	1	6	36	3	2012-06-19	2	0	0	1	22:00:00	0	1	0	0	0	0	0	1	1	26	13	0	17.36	24	0	2.85714	2.71429	7.338	318.13	0	0	0	0	1	0	0	0	0	0	0	0
64	7	1	7	49	3	2012-06-19	4	0	1	0	22:00:00	0	1	0	0	0	0	0	1	1	26	13	0	17.36	24	0	3.14286	2.85714	3.498	441.14	0	0	0	0	0	0	0	0	0	0	0	0
64	7	1	8	64	3	2012-06-19	6	1	0	0	22:00:00	0	1	0	0	0	0	0	1	1	26	13	0	17.36	24	0	4.14286	2.42857	0.842	265.74	0	0	0	0	1	0	0	0	0	0	0	0
64	7	1	9	81	4	2012-06-20	2	0	0	1	22:00:00	0	0	1	0	0	0	0	1	1	26	13	0	17.36	24	0	2.42857	4	12.424	200.71	0	0	0	0	0	0	0	1	0	0	0	0
64	7	1	10	100	4	2012-06-20	4	0	1	0	22:00:00	0	0	1	0	0	0	0	1	1	26	13	0	17.36	24	0	2.85714	3	3.993	615.17	0	0	0	0	1	0	0	0	0	0	0	0
64	7	1	11	121	4	2012-06-20	6	1	0	0	22:00:00	0	0	1	0	0	0	0	1	1	26	13	0	17.36	24	0	4.85714	2.14286	1.486	333.22	0	0	0	0	0	0	0	0	0	0	0	0
64	7	1	12	144	5	2012-06-21	2	0	0	1	22:00:00	0	0	0	1	0	0	0	1	1	26	13	0	17.36	24	0	2.42857	3.85714	20.434	283.13	0	0	0	0	0	0	0	1	0	0	0	0
64	7	1	13	169	5	2012-06-21	4	0	1	0	22:00:00	0	0	0	1	0	0	0	1	1	26	13	0	17.36	24	0	3.40768	2.89978	4.026	355.35	0	0	0.0151468	0.0151468	0.54641	-0.0427975	0	0	0	0	0	0
64	7	1	14	196	5	2012-06-21	6	1	0	0	22:00:00	0	0	0	1	0	0	0	1	1	26	13	0	17.36	24	0	3.28571	2.71429	1.307	440.48	0	0	0	0	1	0	0	0	0	0	0	0
64	7	1	15	225	6	2012-06-22	2	0	0	1	22:00:00	0	0	0	0	1	0	0	1	1	26	13	0	17.36	24	0	2.57143	3.14286	12.972	264.15	0	0	0	0	0	0	0	0	0	0	0	0
64	7	1	16	256	6	2012-06-22	4	0	1	0	22:00:00	0	0	0	0	1	0	0	1	1	26	13	0	17.36	24	0	3.14286	2.57143	4.146	564.73	0	0	0	0	1	0	0	0	0	0	0	0
64	7	1	17	289	6	2012-06-22	6	1	0	0	22:00:00	0	0	0	0	1	0	0	1	1	26	13	0	17.36	24	0	4.14286	2.57143	1.042	379.75	0	0	0	0	1	0	0	0	0	0	0	0
64	7	1	18	324	7	2012-06-23	2	0	0	1	22:00:00	0	0	0	0	0	1	0	1	1	26	13	0	17.36	24	0	2.42857	4.14286	9.561	237.62	0	0	0	0	0	0	0	1	0	0	0	0
64	7	1	19	361	7	2012-06-23	4	0	1	0	22:00:00	0	0	0	0	0	1	0	1	1	26	13	0	17.36	24	0	2.57143	3.71429	4.754	429.17	0	0	0	0	1	0	0	0	0	0	0	0
64	7	1	20	400	7	2012-06-23	6	1	0	0	22:00:00	0	0	0	0	0	1	0	1	1	26	13	0	17.36	24	0	4	2.28571	0.998	251.11	0	0	0	0	0	0	0	0	0	0	0	0
64	7	1	21	441	8	2012-06-24	2	0	0	1	22:00:00	0	0	0	0	0	0	1	1	1	26	13	0	17.36	24	0	3.42857	3.28571	6.221	297.51	0	0	0	0	0	0	0	0	0	0	0	0
64	7	1	22	484	8	2012-06-24	4	0	1	0	22:00:00	0	0	0	0	0	0	1	1	1	26	13	0	17.36	24	0	3.85714	2.57143	2.53	500.32	0	0	0	0	0	0	0	0	0	0	0	0
64	7	1	23	529	8	2012-06-24	6	1	0	0	22:00:00	0	0	0	0	0	0	1	1	1	26	13	0	17.36	24	0	4.57143	2.71429	1.231	366.778	0	0	0	0	0	0	0	0	0	0	0	0
64	7	1	24	576	9	2012-06-25	2	0	0	1	22:00:00	1	0	0	0	0	0	0	1	1	26	13	0	17.36	24	0	3.28571	4.42857	7.911	603.5	0	0	0	0	1	0	0	1	0	0	0	0
64	7	1	25	625	9	2012-06-25	4	0	1	0	22:00:00	1	0	0	0	0	0	0	1	1	26	13	0	17.36	24	0	3.42857	3.85714	2.226	483.68	0	0	0	0	0	0	0	0	0	0	0	0
64	7	1	26	676	9	2012-06-25	6	1	0	0	22:00:00	1	0	0	0	0	0	0	1	1	26	13	0	17.36	24	0	4.57143	2.57143	1.468	508.13	0	0	0	0	1	0	0	0	0	0	0	0
64	7	1	27	729	10	2012-06-26	2	0	0	1	22:00:00	0	1	0	0	0	0	0	1	1	26	13	0	17.36	24	0	3.57143	3.14286	6.766	307.22	0	0	0	0	1	0	0	0	0	0	0	0
64	7	1	28	784	10	2012-06-26	4	0	1	0	22:00:00	0	1	0	0	0	0	0	1	1	26	13	0	17.36	24	0	4.57143	3	3.534	398.87	0	0	0	0	1	0	0	0	0	0	0	0
64	7	1	29	841	10	2012-06-26	6	1	0	0	22:00:00	0	1	0	0	0	0	0	1	1	26	13	0	17.36	24	0	4.57143	2.14286	0.909	190.64	0	0	1	1	1	0	0	0	0	0	0	0
64	7	1	30	900	11	2012-06-27	2	0	0	1	22:00:00	0	0	1	0	0	0	0	1	1	26	13	0	17.36	24	0	3.85714	2.42857	5.168	485.41	0	0	0	0	0	0	0	0	0	0	0	0
64	7	1	31	961	11	2012-06-27	4	0	1	0	22:00:00	0	0	1	0	0	0	0	1	1	26	13	0	17.36	24	0	4.42857	2.85714	1.689	337.7	0	0	0	0	0	0	0	0	0	0	0	0
64	7	1	32	1024	11	2012-06-27	6	1	0	0	22:00:00	0	0	1	0	0	0	0	1	1	26	13	0	17.36	24	0	4.85714	2.14286	1.405	345.5	0	0	1	1	0	0	0	0	0	0	0	0
64	7	1	33	1089	12	2012-06-28	2	0	0	1	22:00:00	0	0	0	1	0	0	0	1	1	26	13	0	17.36	24	0	2.57143	3.71429	5.528	230.26	0	0	0	0	0	0	0	0	0	0	0	0
64	7	1	34	1156	12	2012-06-28	4	0	1	0	22:00:00	0	0	0	1	0	0	0	1	1	26	13	0	17.36	24	0	4	2.42857	2.788	285.48	0	0	0	0	1	0	0	0	0	0	0	0
64	7	1	35	1225	12	2012-06-28	6	1	0	0	22:00:00	0	0	0	1	0	0	0	1	1	26	13	0	17.36	24	0	4.57143	2.14286	3.764	469.58	0	0	1	1	0	0	0	0	0	0	0	0
64	7	1	36	1296	13	2012-06-29	2	0	0	1	22:00:00	0	0	0	0	1	0	0	1	1	26	13	0	17.36	24	0	4.71429	2.42857	2.88	371.63	0	0	0	0	0	0	0	0	0	0	0	0
64	7	1	37	1369	13	2012-06-29	4	0	1	0	22:00:00	0	0	0	0	1	0	0	1	1	26	13	0	17.36	24	0	4.28571	2	4.943	214.02	0	0	0	0	0	0	0	0	0	0	0	0
64	7	1	38	1444	13	2012-06-29	6	1	0	0	22:00:00	0	0	0	0	1	0	0	1	1	26	13	0	17.36	24	0	5	1.85714	1.566	354.73	0	0	0	0	0	1	0	0	0	0	0	0
64	7	1	39	1521	14	2012-06-30	2	0	0	1	22:00:00	0	0	0	0	0	1	0	1	1	26	13	0	17.36	24	0	5	1.71429	1.405	265.39	0	0	0	0	0	0	0	0	0	0	0	0
64	7	1	40	1600	14	2012-06-30	4	0	1	0	22:00:00	0	0	0	0	0	1	0	1	1	26	13	0	17.36	24	0	4	1.85714	2.4	438.04	0	0	0	0	0	0	0	0	0	0	0	0
64	7	1	41	1681	14	2012-06-30	6	1	0	0	22:00:00	0	0	0	0	0	1	0	1	1	26	13	0	17.36	24	0	4.28571	2.28571	1.231	427.3	0	0	0	0	1	0	0	0	0	0	0	0
64	7	1	42	1764	15	2012-07-01	2	0	0	1	22:00:00	0	0	0	0	0	0	1	1	1	26	13	0	17.36	24	0	5	1.71429	3.034	221.3	0	0	0	0	0	0	0	1	0	0	0	0
64	7	1	43	1849	15	2012-07-01	4	0	1	0	22:00:00	0	0	0	0	0	0	1	1	1	26	13	0	17.36	24	0	4.28571	1.71429	3.844	410.05	0	0	0	0	1	0	0	0	0	0	0	0
64	7	1	44	1936	15	2012-07-01	6	1	0	0	22:00:00	0	0	0	0	0	0	1	1	1	26	13	0	17.36	24	0	3.71429	2.14286	0.723	265.3	0	0	0	0	0	0	0	0	0	0	0	0
64	7	1	45	2025	16	2012-07-02	2	0	0	1	22:00:00	1	0	0	0	0	0	0	1	1	26	13	0	17.36	24	0	3.14286	3.14286	4.38	410.05	0	0	0	0	0	1	0	0	0	0	0	0
64	7	1	46	2116	16	2012-07-02	4	0	1	0	22:00:00	1	0	0	0	0	0	0	1	1	26	13	0	17.36	24	0	3.71429	2.57143	1.449	382.14	0	0	0	0	0	0	0	0	0	0	0	0
64	7	1	47	2209	16	2012-07-02	6	1	0	0	22:00:00	1	0	0	0	0	0	0	1	1	26	13	0	17.36	24	0	3.71429	2	0.635	390.53	0	0	0	0	0	0	0	0	0	0	0	0
64	7	1	48	2304	17	2012-07-03	2	0	0	1	22:00:00	0	1	0	0	0	0	0	1	1	26	13	0	17.36	24	0	3.28571	3	2.774	263.93	0	0	0	0	0	0	0	0	0	0	0	0
64	7	1	49	2401	17	2012-07-03	4	0	1	0	22:00:00	0	1	0	0	0	0	0	1	1	26	13	0	17.36	24	0	4.85714	2	1.13	413.2	0	0	0	0	0	0	0	0	0	0	0	0
64	7	1	50	2500	17	2012-07-03	6	1	0	0	22:00:00	0	1	0	0	0	0	0	1	1	26	13	0	17.36	24	0	5.14286	2	0.917	245.25	0	0	0	0	0	0	0	0	0	0	0	0
64	7	1	51	2601	18	2012-07-04	2	0	0	1	22:00:00	0	0	1	0	0	0	0	1	1	26	13	0	17.36	24	0	4.42857	2.28571	1.458	335.7	0	0	0	0	0	0	0	0	0	0	0	0
64	7	1	52	2704	18	2012-07-04	4	0	1	0	22:00:00	0	0	1	0	0	0	0	1	1	26	13	0	17.36	24	0	4.85714	2.28571	1.361	402.86	0	0	0	0	0	0	0	0	0	0	0	0
64	7	1	53	2809	18	2012-07-04	6	1	0	0	22:00:00	0	0	1	0	0	0	0	1	1	26	13	0	17.36	24	0	4.85714	2.14286	1.168	326.38	0	0	0	0	0	1	0	0	0	0	0	0
64	7	1	54	2916	19	2012-07-05	2	0	0	1	22:00:00	0	0	0	1	0	0	0	1	1	26	13	0	17.36	24	0	2.71429	4.28571	6.938	364.76	0	0	0	0	0	0	0	0	0	0	0	0
64	7	1	55	3025	19	2012-07-05	4	0	1	0	22:00:00	0	0	0	1	0	0	0	1	1	26	13	0	17.36	24	0	4.58474	2.07229	2.489	235.05	0	0	0.0221234	0.0221234	0.186659	0.0334948	0	0	0	0	0	0
64	7	1	56	3136	19	2012-07-05	6	1	0	0	22:00:00	0	0	0	1	0	0	0	1	1	26	13	0	17.36	24	0	4	1.57143	0.643	554.7	0	0	0	0	0	0	0	0	0	0	0	0
64	7	1	57	3249	20	2012-07-06	2	0	0	1	22:00:00	0	0	0	0	1	0	0	1	1	26	13	0	17.36	24	0	5.28571	1.85714	2.661	323.94	0	0	0	0	0	0	0	0	0	0	0	0
64	7	1	58	3364	20	2012-07-06	4	0	1	0	22:00:00	0	0	0	0	1	0	0	1	1	26	13	0	17.36	24	0	5	2	1.943	513.98	0	0	0	0	0	0	0	0	0	0	0	0
64	7	1	59	3481	20	2012-07-06	6	1	0	0	22:00:00	0	0	0	0	1	0	0	1	1	26	13	0	17.36	24	0	3.42857	2.28571	0.968	371.41	0	0	0	0	0	0	0	0	0	0	0	0
64	7	1	60	3600	21	2012-07-07	2	0	0	1	22:00:00	0	0	0	0	0	1	0	1	1	26	13	0	17.36	24	0	4.42857	2.57143	4.869	192.95	0	0	0	0	0	0	0	0	0	0	0	0
64	7	1	61	3721	21	2012-07-07	4	0	1	0	22:00:00	0	0	0	0	0	1	0	1	1	26	13	0	17.36	24	0	4.75447	1.93704	2.11671	416.514	0	0	0.0113736	0.0113736	0.186107	0.0258617	0	0	0	0	0	0
64	7	1	62	3844	21	2012-07-07	6	1	0	0	22:00:00	0	0	0	0	0	1	0	1	1	26	13	0	17.36	24	0	4.71429	1.71429	1.545	515.8	0	0	0	0	0	0	0	0	0	0	0	0
64	7	1	63	3969	22	2012-07-08	2	0	0	1	22:00:00	0	0	0	0	0	0	1	1	1	26	13	0	17.36	24	0	3.85714	2.57143	3.555	304.87	0	0	0	0	1	0	0	1	0	0	0	0
64	7	1	64	4096	22	2012-07-08	4	0	1	0	22:00:00	0	0	0	0	0	0	1	1	1	26	13	0	17.36	24	0	4.71429	1.71429	3.01	559.67	0	0	0	0	1	0	0	0	0	0	0	0
64	7	1	65	4225	22	2012-07-08	6	1	0	0	22:00:00	0	0	0	0	0	0	1	1	1	26	13	0	17.36	24	0	5.28571	1.57143	1.067	418.25	0	0	0	0	0	0	0	0	0	0	0	0
64	7	1	66	4356	23	2012-07-09	2	0	0	1	22:00:00	1	0	0	0	0	0	0	1	1	26	13	0	17.36	24	0	3	3.71429	7.23	249.51	0	0	0	0	0	0	0	0	0	0	0	0
64	7	1	67	4489	23	2012-07-09	4	0	1	0	22:00:00	1	0	0	0	0	0	0	1	1	26	13	0	17.36	24	0	3.71429	3.85714	4.81	568.46	0	0	0	0	0	0	0	0	0	0	0	0
64	7	1	68	4624	23	2012-07-09	6	1	0	0	22:00:00	1	0	0	0	0	0	0	1	1	26	13	0	17.36	24	0	5	1.57143	1.796	319.73	0	0	0	0	1	0	0	0	0	0	0	0
64	7	1	69	4761	24	2012-07-10	2	0	0	1	22:00:00	0	1	0	0	0	0	0	1	1	26	13	0	17.36	24	0	5	1.85714	2.038	219.88	0	0	0	0	0	0	0	0	0	0	0	0
64	7	1	70	4900	24	2012-07-10	4	0	1	0	22:00:00	0	1	0	0	0	0	0	1	1	26	13	0	17.36	24	0	5.00979	1.72617	2.237	377.22	0	0	-0.0102573	-0.0102573	0.209111	0.00572506	0	0	0	0	0	0
64	7	1	71	5041	24	2012-07-10	6	1	0	0	22:00:00	0	1	0	0	0	0	0	1	1	26	13	0	17.36	24	0	4.85714	2	0.758	388.18	0	0	0	0	0	0	0	0	0	0	0	0
64	7	1	72	5184	25	2012-07-11	2	0	0	1	22:00:00	0	0	1	0	0	0	0	1	1	26	13	0	17.36	24	0	4.72378	1.98024	2.376	484.26	0	0	-0.0045942	-0.0045942	0.295778	-0.00203435	0	0	0	0	0	0
64	7	1	73	5329	25	2012-07-11	4	0	1	0	22:00:00	0	0	1	0	0	0	0	1	1	26	13	0	17.36	24	0	5.14286	1.71429	1.488	394.43	0	0	0	0	0	0	0	0	0	0	0	0
64	7	1	74	5476	25	2012-07-11	6	1	0	0	22:00:00	0	0	1	0	0	0	0	1	1	26	13	0	17.36	24	0	5.46948	1.28846	1.234	339.29	0	0	0.0841691	0.0841691	0.295246	0.0633731	0	0	0	0	0	0
64	7	1	75	5625	26	2012-07-12	2	0	0	1	22:00:00	0	0	0	1	0	0	0	1	1	26	13	0	17.36	24	0	5	1.57143	2.759	211	0	0	0	0	0	0	0	0	0	0	0	0
64	7	1	76	5776	26	2012-07-12	4	0	1	0	22:00:00	0	0	0	1	0	0	0	1	1	26	13	0	17.36	24	0	5.14286	1.57143	1.221	318.36	0	0	0	0	0	0	0	0	0	0	0	0
64	7	1	77	5929	26	2012-07-12	6	1	0	0	22:00:00	0	0	0	1	0	0	0	1	1	26	13	0	17.36	24	0	6	1.28571	0.898174	346.883	0	0	0	0	1	0	0	0	0	0	0	0
64	7	1	78	6084	27	2012-07-13	2	0	0	1	22:00:00	0	0	0	0	1	0	0	1	1	26	13	0	17.36	24	0	5	1.42857	2.839	110.57	0	0	0	0	0	0	0	0	0	0	0	0
64	7	1	79	6241	27	2012-07-13	4	0	1	0	22:00:00	0	0	0	0	1	0	0	1	1	26	13	0	17.36	24	0	5.28571	1.57143	2.318	425.48	0	0	0	0	0	0	0	0	0	0	0	0
64	7	1	80	6400	27	2012-07-13	6	1	0	0	22:00:00	0	0	0	0	1	0	0	1	1	26	13	0	17.36	24	0	5.64045	1.13972	0.915372	342.83	0	0	0.06412	0.06412	0.334944	0.0410688	0	0	0	0	0	0
64	7	1	81	6561	28	2012-07-14	2	0	0	1	22:00:00	0	0	0	0	0	1	0	1	1	26	13	0	17.36	24	0	4.57143	1.57143	3.663	189.53	0	0	0	0	1	0	0	0	0	0	0	0
64	7	1	82	6724	28	2012-07-14	4	0	1	0	22:00:00	0	0	0	0	0	1	0	1	1	26	13	0	17.36	24	0	5.14286	1.42857	1.357	361.96	0	0	0	0	0	0	0	0	0	0	0	0
64	7	1	83	6889	28	2012-07-14	6	1	0	0	22:00:00	0	0	0	0	0	1	0	1	1	26	13	0	17.36	24	0	5.72608	1.06375	0.642	276.92	0	0	0.0529942	0.0529942	0.359559	0.0281792	0	0	0	0	0	0
64	7	1	84	7056	29	2012-07-15	2	0	0	1	22:00:00	0	0	0	0	0	0	1	1	1	26	13	0	17.36	24	0	5.28571	1.28571	2.969	112.3	0	0	0	0	1	0	0	1	0	0	0	0
64	7	1	85	7225	29	2012-07-15	4	0	1	0	22:00:00	0	0	0	0	0	0	1	1	1	26	13	0	17.36	24	0	5.57143	1.42857	3.224	261.44	0	0	0	0	1	0	0	0	0	0	0	0
64	7	1	86	7396	29	2012-07-15	6	1	0	0	22:00:00	0	0	0	0	0	0	1	1	1	26	13	0	17.36	24	0	5.28571	1.42857	5.157	563.66	0	0	0	0	1	0	0	0	0	0	0	0
64	7	1	87	7569	30	2012-07-16	2	0	0	1	22:00:00	1	0	0	0	0	0	0	1	1	26	13	0	17.36	24	0	6.14286	1.85714	2.536	228.75	0	0	0	0	0	0	0	0	0	0	0	0
64	7	1	88	7744	30	2012-07-16	4	0	1	0	22:00:00	1	0	0	0	0	0	0	1	1	26	13	0	17.36	24	0	5.28571	1.42857	1.665	472.28	0	0	0	0	0	0	0	0	0	0	0	0
64	7	1	89	7921	30	2012-07-16	6	1	0	0	22:00:00	1	0	0	0	0	0	0	1	1	26	13	0	17.36	24	0	5.42857	1.71429	0.9397	384.67	0	0	0	0	0	0	0	0	0	0	0	0
22	8	0	0	0	1	2012-04-12	2	0	0	1	22:00:00	0	0	0	1	0	0	0	1	0	0	0	0	19.88	34	0	6.57143	1.71429	2.274	201.89	1	0	0	0	0	0	0	0	0	0	0	0
22	8	0	1	1	1	2012-04-12	4	0	1	0	22:00:00	0	0	0	1	0	0	0	1	0	0	0	0	19.88	34	0	5.28571	1.71429	1.683	172.65	0	0	0	0	0	0	0	0	0	0	0	0
22	8	0	2	4	1	2012-04-12	6	1	0	0	22:00:00	0	0	0	1	0	0	0	1	0	0	0	0	19.88	34	0	4.42857	2	0.5968	84.958	0	0	0	0	1	1	0	0	0	0	0	0
22	8	0	3	9	2	2012-04-13	2	0	0	1	22:00:00	0	0	0	0	1	0	0	1	0	0	0	0	19.88	34	0	2	2.28571	2.189	85.901	1	0	0	0	0	0	0	0	0	0	0	0
22	8	0	4	16	2	2012-04-13	4	0	1	0	22:00:00	0	0	0	0	1	0	0	1	0	0	0	0	19.88	34	0	3.85714	1.57143	4.201	55.131	0	0	0	0	0	0	0	0	0	0	0	0
22	8	0	5	25	2	2012-04-13	6	1	0	0	22:00:00	0	0	0	0	1	0	0	1	0	0	0	0	19.88	34	0	6.14286	1.57143	0.3564	95.25	0	0	0	0	0	0	0	0	0	0	0	0
22	8	0	6	36	3	2012-04-14	2	0	0	1	22:00:00	0	0	0	0	0	1	0	1	0	0	0	0	19.88	34	0	4.14286	1.71429	1.74	67.733	1	0	0	0	0	0	0	0	0	0	0	0
22	8	0	7	49	3	2012-04-14	4	0	1	0	22:00:00	0	0	0	0	0	1	0	1	0	0	0	0	19.88	34	0	3.28571	2.57143	2.445	218.24	1	1	0	0	1	0	0	0	0	0	0	0
22	8	0	8	64	3	2012-04-14	6	1	0	0	22:00:00	0	0	0	0	0	1	0	1	0	0	0	0	19.88	34	0	5.57143	2.71429	0.3773	77.858	0	0	0	0	1	0	0	0	0	0	0	0
22	8	0	9	81	4	2012-04-15	2	0	0	1	22:00:00	0	0	0	0	0	0	1	1	0	0	0	0	19.88	34	0	3	4.14286	4.201	109.947	1	0	0	0	0	0	0	0	0	0	0	0
22	8	0	10	100	4	2012-04-15	4	0	1	0	22:00:00	0	0	0	0	0	0	1	1	0	0	0	0	19.88	34	0	4.71429	2	1.144	105.599	0	0	0	0	1	0	0	0	0	0	0	0
22	8	0	11	121	4	2012-04-15	6	1	0	0	22:00:00	0	0	0	0	0	0	1	1	0	0	0	0	19.88	34	0	3.42857	2.42857	0.4255	107.396	0	0	0	0	0	0	0	0	0	0	0	0
22	8	0	12	144	5	2012-04-16	2	0	0	1	22:00:00	1	0	0	0	0	0	0	1	0	0	0	0	19.88	34	0	4.7494	1.86409	4.28896	98.7728	0.847077	0.0384251	0	0	0.150587	0	0.0120787	0	0	0	0	0
22	8	0	13	169	5	2012-04-16	4	0	1	0	22:00:00	1	0	0	0	0	0	0	1	0	0	0	0	19.88	34	0	3	3.57143	2.91041	116.862	0	0	0	0	0	0	0	0	0	0	0	0
22	8	0	14	196	5	2012-04-16	6	1	0	0	22:00:00	1	0	0	0	0	0	0	1	0	0	0	0	19.88	34	0	5.71429	1.85714	0.4508	132.226	0	0	0	0	1	0	0	0	0	0	0	0
22	8	0	15	225	6	2012-04-17	2	0	0	1	22:00:00	0	1	0	0	0	0	0	1	0	0	0	0	19.88	34	0	5.57143	1.42857	9.89	34.254	0	0	0	0	0	0	0	0	0	0	0	0
22	8	0	16	256	6	2012-04-17	4	0	1	0	22:00:00	0	1	0	0	0	0	0	1	0	0	0	0	19.88	34	0	4.44462	1.91904	3.04566	112.515	0.184839	0.0732598	0	0	0.268422	0	0.013888	0	0	0	0	0
22	8	0	17	289	6	2012-04-17	6	1	0	0	22:00:00	0	1	0	0	0	0	0	1	0	0	0	0	19.88	34	0	7	1	0.4697	129.842	0	0	0	0	0	0	0	0	0	0	0	0
22	8	0	18	324	7	2012-04-18	2	0	0	1	22:00:00	0	0	1	0	0	0	0	1	0	0	0	0	19.88	34	0	5.28571	1	8.383	63.95	1	0	0	0	0	0	0	0	0	0	0	0
22	8	0	19	361	7	2012-04-18	4	0	1	0	22:00:00	0	0	1	0	0	0	0	1	0	0	0	0	19.88	34	0	4.42378	1.87101	7.398	88.645	0.180761	0.0670878	0	0	0.274862	0	0.0138689	0	0	0	0	0
22	8	0	20	400	7	2012-04-18	6	1	0	0	22:00:00	0	0	1	0	0	0	0	1	0	0	0	0	19.88	34	0	6.85714	1.57143	0.67	187.95	0	0	0	0	0	0	0	0	0	0	0	0
22	8	0	21	441	8	2012-04-19	2	0	0	1	22:00:00	0	0	0	1	0	0	0	1	0	0	0	0	19.88	34	0	4.68179	1.71715	4.674	86.5872	0.834873	0.019506	0.00170361	0.00170361	0.17157	0.0740549	0.0121838	0	0	0	0	0
22	8	0	22	484	8	2012-04-19	4	0	1	0	22:00:00	0	0	0	1	0	0	0	1	0	0	0	0	19.88	34	0	4.71429	2.28571	11.09	32.501	0	0	0	0	0	0	0	0	0	0	0	0
22	8	0	23	529	8	2012-04-19	6	1	0	0	22:00:00	0	0	0	1	0	0	0	1	0	0	0	0	19.88	34	0	3.57143	1.57143	0.3747	145.669	1	0	0	0	1	0	1	0	0	0	0	0
22	8	0	24	576	9	2012-04-20	2	0	0	1	22:00:00	0	0	0	0	1	0	0	1	0	0	0	0	19.88	34	0	3.42857	2.85714	2.757	128.369	1	0	0	0	0	0	0	0	0	0	0	0
22	8	0	25	625	9	2012-04-20	4	0	1	0	22:00:00	0	0	0	0	1	0	0	1	0	0	0	0	19.88	34	0	3.14286	2.57143	2.408	169.36	1	0	1	1	0	0	0	0	0	0	0	0
22	8	0	26	676	9	2012-04-20	6	1	0	0	22:00:00	0	0	0	0	1	0	0	1	0	0	0	0	19.88	34	0	2.71429	1.85714	0.6547	149.73	0	0	0	0	0	0	0	0	0	0	0	0
22	8	0	27	729	10	2012-04-21	2	0	0	1	22:00:00	0	0	0	0	0	1	0	1	0	0	0	0	19.88	34	0	3.85714	2.14286	0.8713	129.719	1	0	0	0	0	0	0	1	0	0	0	0
22	8	0	28	784	10	2012-04-21	4	0	1	0	22:00:00	0	0	0	0	0	1	0	1	0	0	0	0	19.88	34	0	3.42857	2.14286	4.297	148.529	1	0	0.118942	0.118942	0	-0.000948584	0	0	0	0	0	0
22	8	0	29	841	10	2012-04-21	6	1	0	0	22:00:00	0	0	0	0	0	1	0	1	0	0	0	0	19.88	34	0	5.14286	1.42857	0.4956	115.667	0	0	1	1	0	0	0	0	0	0	0	0
22	8	0	30	900	11	2012-04-22	2	0	0	1	22:00:00	0	0	0	0	0	0	1	1	0	0	0	0	19.88	34	0	6.57143	1.14286	1.51	95.478	0	0	0	0	0	0	0	1	0	0	0	0
22	8	0	31	961	11	2012-04-22	4	0	1	0	22:00:00	0	0	0	0	0	0	1	1	0	0	0	0	19.88	34	0	6.42857	1.57143	0.7788	98.016	0	0	0.116986	0.116986	0	-0.00889488	0	0	0	0	0	0
22	8	0	32	1024	11	2012-04-22	6	1	0	0	22:00:00	0	0	0	0	0	0	1	1	0	0	0	0	19.88	34	0	4.71429	1	0.7462	119.511	0	0	0	0	0	0	0	0	0	0	0	0
22	8	0	33	1089	12	2012-04-23	2	0	0	1	22:00:00	1	0	0	0	0	0	0	1	0	0	0	0	19.88	34	0	4.66302	1.56092	5.04238	76.3381	0.818175	-7.46913e-05	0	0	0.176285	0	0.0100504	0	0	0	0	0
22	8	0	34	1156	12	2012-04-23	4	0	1	0	22:00:00	1	0	0	0	0	0	0	1	0	0	0	0	19.88	34	0	4.57143	1	0.4235	92.445	0	0	0	0	0	0	0	0	0	0	0	0
22	8	0	35	1225	12	2012-04-23	6	1	0	0	22:00:00	1	0	0	0	0	0	0	1	0	0	0	0	19.88	34	0	4.28571	1.71429	0.5837	134.545	0	0	0	0	0	0	0	0	0	0	0	0
22	8	0	36	1296	13	2012-04-24	2	0	0	1	22:00:00	0	1	0	0	0	0	0	1	0	0	0	0	19.88	34	0	4.57143	1.85714	9.571	103.297	1	0	0	0	0	0	0	0	0	0	0	0
22	8	0	37	1369	13	2012-04-24	4	0	1	0	22:00:00	0	1	0	0	0	0	0	1	0	0	0	0	19.88	34	0	4.40584	1.64232	3.70242	94.0791	0.155654	0.0385231	0	0	0.278612	0	0.010344	0	0	0	0	0
22	8	0	38	1444	13	2012-04-24	6	1	0	0	22:00:00	0	1	0	0	0	0	0	1	0	0	0	0	19.88	34	0	3.71429	1.14286	0.3559	59.777	0	0	0	0	1	0	0	0	0	0	0	0
22	8	0	39	1521	14	2012-04-25	2	0	0	1	22:00:00	0	0	1	0	0	0	0	1	0	0	0	0	19.88	34	0	4.71429	1.28571	0.4086	49.63	1	0	0	0	0	0	0	0	0	0	0	0
22	8	0	40	1600	14	2012-04-25	4	0	1	0	22:00:00	0	0	1	0	0	0	0	1	0	0	0	0	19.88	34	0	4.85714	1.42857	6.633	18.904	0	0	1	0	0	0	0	0	0	0	0	0
22	8	0	41	1681	14	2012-04-25	6	1	0	0	22:00:00	0	0	1	0	0	0	0	1	0	0	0	0	19.88	34	0	4.28571	1	0.4139	44.747	0	0	1	0	0	0	0	0	0	0	0	0
22	8	0	42	1764	15	2012-04-26	2	0	0	1	22:00:00	0	0	0	1	0	0	0	1	0	0	0	0	19.88	34	0	5	1.28571	6.956	134.124	1	0	0	0	0	0	0	0	0	0	0	0
22	8	0	43	1849	15	2012-04-26	4	0	1	0	22:00:00	0	0	0	1	0	0	0	1	0	0	0	0	19.88	34	0	4.42857	1.42857	0.4602	46.005	0	0	0.0563055	0.0563055	0	0.0151382	0	0	0	0	0	0
22	8	0	44	1936	15	2012-04-26	6	1	0	0	22:00:00	0	0	0	1	0	0	0	1	0	0	0	0	19.88	34	0	5.71429	1.57143	0.4339	115.404	0	0	0	0	1	0	0	0	0	0	0	0
22	8	0	45	2025	16	2012-04-27	2	0	0	1	22:00:00	0	0	0	0	1	0	0	1	0	0	0	0	19.88	34	0	5.28571	1.14286	2.943	59.089	1	0	0	0	1	0	0	0	0	0	0	0
22	8	0	46	2116	16	2012-04-27	4	0	1	0	22:00:00	0	0	0	0	1	0	0	1	0	0	0	0	19.88	34	0	4.46571	1.56625	3.82853	92.605	0.142691	0.0296838	0.0996114	0.0996114	0.258056	-0.0363565	0.00638914	0	0	0	0	0
22	8	0	47	2209	16	2012-04-27	6	1	0	0	22:00:00	0	0	0	0	1	0	0	1	0	0	0	0	19.88	34	0	5.42857	1.14286	0.5445	75.232	0	0	0	0	1	0	0	0	0	0	0	0
22	8	0	48	2304	17	2012-04-28	2	0	0	1	22:00:00	0	0	0	0	0	1	0	1	0	0	0	0	19.88	34	0	4.14286	1	6.223	59.891	1	0	0	0	0	0	0	0	0	0	0	0
22	8	0	49	2401	17	2012-04-28	4	0	1	0	22:00:00	0	0	0	0	0	1	0	1	0	0	0	0	19.88	34	0	4.71429	2.42857	1.452	108.456	0	0	0.0946173	0.0946173	0	-0.0393949	0	0	0	0	0	0
22	8	0	50	2500	17	2012-04-28	6	1	0	0	22:00:00	0	0	0	0	0	1	0	1	0	0	0	0	19.88	34	0	5.71429	1.71429	1.077	109.18	0	0	0.0820431	0.0820431	0	0.0117341	0	0	0	0	0	0
22	8	0	51	2601	18	2012-04-29	2	0	0	1	22:00:00	0	0	0	0	0	0	1	1	0	0	0	0	19.88	34	0	5.28571	1.42857	5.039	22.621	0	0	0	0	0	0	0	1	0	0	0	0
22	8	0	52	2704	18	2012-04-29	4	0	1	0	22:00:00	0	0	0	0	0	0	1	1	0	0	0	0	19.88	34	0	5.85714	1.14286	3.309	95.715	1	0	0	0	1	0	0	0	0	0	0	0
22	8	0	53	2809	18	2012-04-29	6	1	0	0	22:00:00	0	0	0	0	0	0	1	1	0	0	0	0	19.88	34	0	5.14286	1.14286	0.6044	50.748	0	0	0	0	0	0	0	0	0	0	0	0
22	8	0	54	2916	19	2012-04-30	2	0	0	1	22:00:00	1	0	0	0	0	0	0	1	0	0	0	0	19.88	34	0	6	1	5.187	118.945	1	0	0.0131302	0.0131302	1	-0.0369984	0	0	0	0	0	0
22	8	0	55	3025	19	2012-04-30	4	0	1	0	22:00:00	1	0	0	0	0	0	0	1	0	0	0	0	19.88	34	0	6	1	5.903	106.756	0	0	0	0	1	0	0	0	0	0	0	0
22	8	0	56	3136	19	2012-04-30	6	1	0	0	22:00:00	1	0	0	0	0	0	0	1	0	0	0	0	19.88	34	0	3.42857	1.57143	13.35	55.162	0	0	0.070198	0.070198	1	0.00865667	0	0	0	0	0	0
22	8	0	57	3249	20	2012-05-01	2	0	0	1	22:00:00	0	1	0	0	0	0	0	1	0	0	0	0	19.88	34	0	4.87027	1.3845	5.28201	76.4062	0.783325	-0.0198831	0	0	0.105961	0	-0.00201159	0	0	0	0	0
22	8	0	58	3364	20	2012-05-01	4	0	1	0	22:00:00	0	1	0	0	0	0	0	1	0	0	0	0	19.88	34	0	5.14286	1.42857	1.318	178	0	0	0	0	0	0	0	0	0	0	0	0
22	8	0	59	3481	20	2012-05-01	6	1	0	0	22:00:00	0	1	0	0	0	0	0	1	0	0	0	0	19.88	34	0	5.28571	1	8.471	26.483	0	0	0	0	0	0	0	0	0	0	0	0
22	8	0	60	3600	21	2012-05-02	2	0	0	1	22:00:00	0	0	1	0	0	0	0	1	0	0	0	0	19.88	34	0	4.71429	1	14.48	60.737	1	0	0	0	0	0	0	0	0	0	0	0
22	8	0	61	3721	21	2012-05-02	4	0	1	0	22:00:00	0	0	1	0	0	0	0	1	0	0	0	0	19.88	34	0	5	1	1.343	179.042	0	0	0	0	0	0	0	0	0	0	0	0
22	8	0	62	3844	21	2012-05-02	6	1	0	0	22:00:00	0	0	1	0	0	0	0	1	0	0	0	0	19.88	34	0	3.57143	2.42857	0.4146	80.606	0	0	0	0	0	0	0	0	0	0	0	0
22	8	0	63	3969	22	2012-05-03	2	0	0	1	22:00:00	0	0	0	1	0	0	0	1	0	0	0	0	19.88	34	0	5	1	5.126	79.444	1	0	0	0	0	0	0	0	0	0	0	0
22	8	0	64	4096	22	2012-05-03	4	0	1	0	22:00:00	0	0	0	1	0	0	0	1	0	0	0	0	19.88	34	0	4.57143	1.57143	0.3376	101.009	0	0	0.014257	0.014257	0	0.00532147	0	0	0	0	0	0
22	8	0	65	4225	22	2012-05-03	6	1	0	0	22:00:00	0	0	0	1	0	0	0	1	0	0	0	0	19.88	34	0	4.71429	1.14286	4.769	74.294	0	0	0	0	1	0	0	0	0	0	0	0
22	8	0	66	4356	23	2012-05-04	2	0	0	1	22:00:00	0	0	0	0	1	0	0	1	0	0	0	0	19.88	34	0	5.14286	1.28571	5.20098	83.5013	0	0	0	0	0	0	0	0	0	0	0	0
22	8	0	67	4489	23	2012-05-04	4	0	1	0	22:00:00	0	0	0	0	1	0	0	1	0	0	0	0	19.88	34	0	5	1	1.556	110.004	0	0	0.0540181	0.0540181	0	-0.0404473	0	0	0	0	0	0
22	8	0	68	4624	23	2012-05-04	6	1	0	0	22:00:00	0	0	0	0	1	0	0	1	0	0	0	0	19.88	34	0	3	3.14286	0.3862	101.798	0	0	0	0	0	0	0	0	0	0	0	0
22	8	0	69	4761	24	2012-05-05	2	0	0	1	22:00:00	0	0	0	0	0	1	0	1	0	0	0	0	19.88	34	0	4.14286	2.42857	3.663	71.919	1	0	0	0	0	0	0	0	0	0	0	0
22	8	0	70	4900	24	2012-05-05	4	0	1	0	22:00:00	0	0	0	0	0	1	0	1	0	0	0	0	19.88	34	0	4.28571	1.28571	1.272	105.165	0	0	0	0	0	0	0	0	0	0	0	0
22	8	0	71	5041	24	2012-05-05	6	1	0	0	22:00:00	0	0	0	0	0	1	0	1	0	0	0	0	19.88	34	0	5.85714	1.14286	0.448	115.557	0	0	0	0	1	0	0	0	0	0	0	0
22	8	0	72	5184	25	2012-05-06	2	0	0	1	22:00:00	0	0	0	0	0	0	1	1	0	0	0	0	19.88	34	0	4.85714	1.71429	2.352	92.379	1	0	0	0	0	0	0	0	0	0	0	0
22	8	0	73	5329	25	2012-05-06	4	0	1	0	22:00:00	0	0	0	0	0	0	1	1	0	0	0	0	19.88	34	0	4.57143	1	2.121	79.887	0	0	0	0	0	0	0	0	0	0	0	0
22	8	0	74	5476	25	2012-05-06	6	1	0	0	22:00:00	0	0	0	0	0	0	1	1	0	0	0	0	19.88	34	0	3.57143	2.42857	0.451	39.339	0	0	0	0	0	0	0	0	0	0	0	0
22	8	0	75	5625	26	2012-05-07	2	0	0	1	22:00:00	1	0	0	0	0	0	0	1	0	0	0	0	19.88	34	0	5	1.14286	4.213	100.435	1	0	0	0	0	0	0	0	0	0	0	0
22	8	0	76	5776	26	2012-05-07	4	0	1	0	22:00:00	1	0	0	0	0	0	0	1	0	0	0	0	19.88	34	0	4.57143	1.28571	1.3	147.67	0	0	0	0	0	0	0	0	0	0	0	0
22	8	0	77	5929	26	2012-05-07	6	1	0	0	22:00:00	1	0	0	0	0	0	0	1	0	0	0	0	19.88	34	0	7	1	0.4544	212.28	0	0	0.0127886	0.0127886	0	0.0236523	0	0	0	0	0	0
22	8	0	78	6084	27	2012-05-08	2	0	0	1	22:00:00	0	1	0	0	0	0	0	1	0	0	0	0	19.88	34	0	5.31933	1.37893	4.94794	98.9599	0.75124	-0.0160481	0	0	-0.0428024	0	-0.0210919	0	0	0	0	0
22	8	0	79	6241	27	2012-05-08	4	0	1	0	22:00:00	0	1	0	0	0	0	0	1	0	0	0	0	19.88	34	0	4.71429	1.28571	3.685	138.292	0	0	0	0	0	0	0	0	0	0	0	0
22	8	0	80	6400	27	2012-05-08	6	1	0	0	22:00:00	0	1	0	0	0	0	0	1	0	0	0	0	19.88	34	0	5.42464	1.41125	1.87185	125.088	0.0335643	-0.0174763	0	0	0.278046	0	0.0203476	0	0	0	0	0
22	8	0	81	6561	28	2012-05-09	2	0	0	1	22:00:00	0	0	1	0	0	0	0	1	0	0	0	0	19.88	34	0	5.42857	2	0.6523	106.699	0	0	-0.0622012	-0.0622012	0	-0.0152643	0	0	0	0	0	0
22	8	0	82	6724	28	2012-05-09	4	0	1	0	22:00:00	0	0	1	0	0	0	0	1	0	0	0	0	19.88	34	0	5.28571	1.14286	0.5351	140.405	0	0	0	0	0	0	0	0	0	0	0	0
22	8	0	83	6889	28	2012-05-09	6	1	0	0	22:00:00	0	0	1	0	0	0	0	1	0	0	0	0	19.88	34	0	5.85714	1.28571	0.5247	184.44	0	0	0	0	0	0	0	0	0	0	0	0
22	8	0	84	7056	29	2012-05-10	2	0	0	1	22:00:00	0	0	0	1	0	0	0	1	0	0	0	0	19.88	34	0	5.49353	1.40285	4.75928	109.26	0.7418	-0.0113237	0	0	-0.10026	0	-0.028005	0	0	0	0	0
22	8	0	85	7225	29	2012-05-10	4	0	1	0	22:00:00	0	0	0	1	0	0	0	1	0	0	0	0	19.88	34	0	5.14286	1.85714	10.18	92.383	0	0	0	0	0	0	0	0	0	0	0	0
22	8	0	86	7396	29	2012-05-10	6	1	0	0	22:00:00	0	0	0	1	0	0	0	1	0	0	0	0	19.88	34	0	5.14286	1.28571	5.553	152.14	1	0	0	0	0	0	0	0	0	0	0	0
22	8	0	87	7569	30	2012-05-11	2	0	0	1	22:00:00	0	0	0	0	1	0	0	1	0	0	0	0	19.88	34	0	6.85714	1	3.951	53.172	1	0	-0.084512	-0.084512	0	-0.00143664	0	0	0	0	0	0
22	8	0	88	7744	30	2012-05-11	4	0	1	0	22:00:00	0	0	0	0	1	0	0	1	0	0	0	0	19.88	34	0	5.14286	1.85714	2.781	64.511	0	0	-0.0163891	-0.0163891	0	-0.00445664	0	0	0	0	0	0
22	8	0	89	7921	30	2012-05-11	6	1	0	0	22:00:00	0	0	0	0	1	0	0	1	0	0	0	0	19.88	34	0	6	1.14286	0.7727	240.11	0	0	-0.0311578	-0.0311578	0	0.050217	0	0	0	0	0	0
56	8	1	0	0	1	2012-05-13	2	0	0	1	21:45:00	0	0	0	0	0	0	1	1	0	43	44	0	21.97	31	0	1	5.85714	14.35	15.002	0	0	0	0	0	0	0	1	0	0	0	0
56	8	1	1	1	1	2012-05-13	4	0	1	0	21:45:00	0	0	0	0	0	0	1	1	0	43	44	0	21.97	31	0	1.57143	4	2.12	37.108	0	0	0	0	0	1	1	0	0	0	0	0
56	8	1	2	4	1	2012-05-13	6	1	0	0	21:45:00	0	0	0	0	0	0	1	1	0	43	44	0	21.97	31	0	1.71429	4.85714	1.32	43.544	0	0	1	1	1	0	0	0	0	0	0	0
56	8	1	3	9	2	2012-05-14	2	0	0	1	21:45:00	1	0	0	0	0	0	0	1	0	43	44	0	21.97	31	0	1	5	10.58	53.082	0	0	0	0	0	0	0	0	0	0	0	0
56	8	1	4	16	2	2012-05-14	4	0	1	0	21:45:00	1	0	0	0	0	0	0	1	0	43	44	0	21.97	31	0	1.42857	4	3.25	56.371	0	0	0	0	1	0	0	0	0	0	0	0
56	8	1	5	25	2	2012-05-14	6	1	0	0	21:45:00	1	0	0	0	0	0	0	1	0	43	44	0	21.97	31	0	1.14286	5	0.95	50.227	0	0	0	0	0	1	0	0	0	0	0	0
56	8	1	6	36	3	2012-05-15	2	0	0	1	21:45:00	0	1	0	0	0	0	0	1	0	43	44	0	21.97	31	0	1.57143	4.85714	15.42	49.267	0	0	0	0	0	1	0	0	0	0	0	0
56	8	1	7	49	3	2012-05-15	4	0	1	0	21:45:00	0	1	0	0	0	0	0	1	0	43	44	0	21.97	31	0	1	5.57143	3.45	63.409	0	0	0	0	0	0	0	0	0	0	0	0
56	8	1	8	64	3	2012-05-15	6	1	0	0	21:45:00	0	1	0	0	0	0	0	1	0	43	44	0	21.97	31	0	2.14286	5.14286	1.46	38.086	0	0	1	1	1	0	1	0	0	0	0	0
56	8	1	9	81	4	2012-05-16	2	0	0	1	21:45:00	0	0	1	0	0	0	0	1	0	43	44	0	21.97	31	0	1.42857	4.85714	8.11	40.286	0	0	0	0	0	1	0	0	0	0	0	0
56	8	1	10	100	4	2012-05-16	4	0	1	0	21:45:00	0	0	1	0	0	0	0	1	0	43	44	0	21.97	31	0	2.14286	4.28571	0.89	54.968	0	0	0	0	0	0	0	0	0	0	0	0
56	8	1	11	121	4	2012-05-16	6	1	0	0	21:45:00	0	0	1	0	0	0	0	1	0	43	44	0	21.97	31	0	1	5.71429	0.8	41.397	0	0	1	1	0	0	0	0	0	0	0	0
56	8	1	12	144	5	2012-05-17	2	0	0	1	21:45:00	0	0	0	1	0	0	0	1	0	43	44	0	21.97	31	0	1.14286	4.57143	5.99	13.604	0	0	0	0	0	0	0	1	0	0	0	0
56	8	1	13	169	5	2012-05-17	4	0	1	0	21:45:00	0	0	0	1	0	0	0	1	0	43	44	0	21.97	31	0	1.85714	4.57143	0.92	65.737	0	0	0	0	0	0	0	0	0	0	0	0
56	8	1	14	196	5	2012-05-17	6	1	0	0	21:45:00	0	0	0	1	0	0	0	1	0	43	44	0	21.97	31	0	1.28571	4.57143	1.06	53.025	0	0	1	1	1	0	0	0	0	0	0	0
56	8	1	15	225	6	2012-05-18	2	0	0	1	21:45:00	0	0	0	0	1	0	0	1	0	43	44	0	21.97	31	0	1	5.71429	5.6	25.763	0	0	0	0	0	0	0	0	0	0	0	0
56	8	1	16	256	6	2012-05-18	4	0	1	0	21:45:00	0	0	0	0	1	0	0	1	0	43	44	0	21.97	31	0	1.14286	5.57143	3.45	67.49	0	0	0	0	0	0	0	0	0	0	0	0
56	8	1	17	289	6	2012-05-18	6	1	0	0	21:45:00	0	0	0	0	1	0	0	1	0	43	44	0	21.97	31	0	1.57143	4.85714	0.65	79.57	0	0	1	1	1	0	0	0	0	0	0	0
56	8	1	18	324	7	2012-05-19	2	0	0	1	21:45:00	0	0	0	0	0	1	0	1	0	43	44	0	21.97	31	0	1	5.14286	13.45	32.287	0	0	0	0	1	0	0	0	0	0	0	0
56	8	1	19	361	7	2012-05-19	4	0	1	0	21:45:00	0	0	0	0	0	1	0	1	0	43	44	0	21.97	31	0	1.57143	5.14286	2.66	44.734	0	0	0	0	1	0	1	0	0	0	0	0
56	8	1	20	400	7	2012-05-19	6	1	0	0	21:45:00	0	0	0	0	0	1	0	1	0	43	44	0	21.97	31	0	1.71429	5.14286	1.36	78.764	0	0	0	0	1	0	0	0	0	0	0	0
56	8	1	21	441	8	2012-05-20	2	0	0	1	21:45:00	0	0	0	0	0	0	1	1	0	43	44	0	21.97	31	0	1.57143	5	15.46	26.692	0	0	0	0	1	0	0	0	0	0	0	0
56	8	1	22	484	8	2012-05-20	4	0	1	0	21:45:00	0	0	0	0	0	0	1	1	0	43	44	0	21.97	31	0	1.43102	4.7807	0.79	62.639	0	0	0.0178002	0.0700049	0.0959996	0.134339	0.391278	0	0	0	0	0
56	8	1	23	529	8	2012-05-20	6	1	0	0	21:45:00	0	0	0	0	0	0	1	1	0	43	44	0	21.97	31	0	2	4.57143	0.83	49.887	0	0	0	0	0	0	1	0	0	0	0	0
56	8	1	24	576	9	2012-05-21	2	0	0	1	21:45:00	1	0	0	0	0	0	0	1	0	43	44	0	21.97	31	0	1	5.14286	4.02	10.173	0	0	0	0	0	0	0	0	0	0	0	0
56	8	1	25	625	9	2012-05-21	4	0	1	0	21:45:00	1	0	0	0	0	0	0	1	0	43	44	0	21.97	31	0	1.57143	4.28571	2.07	51.87	0	0	0	0	0	1	0	0	0	0	0	0
56	8	1	26	676	9	2012-05-21	6	1	0	0	21:45:00	1	0	0	0	0	0	0	1	0	43	44	0	21.97	31	0	1.28571	5.71429	2.7	33.089	0	0	0	0	0	1	0	0	0	0	0	0
56	8	1	27	729	10	2012-05-22	2	0	0	1	21:45:00	0	1	0	0	0	0	0	1	0	43	44	0	21.97	31	0	1	5.14286	4.27	35.328	0	0	0	0	0	0	0	0	0	0	0	0
56	8	1	28	784	10	2012-05-22	4	0	1	0	21:45:00	0	1	0	0	0	0	0	1	0	43	44	0	21.97	31	0	1.42857	5.14286	2.99	49.661	0	0	0	0	0	0	0	0	0	0	0	0
56	8	1	29	841	10	2012-05-22	6	1	0	0	21:45:00	0	1	0	0	0	0	0	1	0	43	44	0	21.97	31	0	1	5.71429	6.07	48.82	0	0	0	0	0	1	1	0	0	0	0	0
56	8	1	30	900	11	2012-05-23	2	0	0	1	21:45:00	0	0	1	0	0	0	0	1	0	43	44	0	21.97	31	0	1	5.28571	3.45	59.346	0	0	0	0	0	0	0	0	0	0	0	0
56	8	1	31	961	11	2012-05-23	4	0	1	0	21:45:00	0	0	1	0	0	0	0	1	0	43	44	0	21.97	31	0	1.28571	6.28571	3.62	65.485	0	0	0	0	0	0	0	0	0	0	0	0
56	8	1	32	1024	11	2012-05-23	6	1	0	0	21:45:00	0	0	1	0	0	0	0	1	0	43	44	0	21.97	31	0	1	6.14286	1.36	48.537	0	0	0	0	0	1	0	0	0	0	0	0
56	8	1	33	1089	12	2012-05-24	2	0	0	1	21:45:00	0	0	0	1	0	0	0	1	0	43	44	0	21.97	31	0	1.1044	5.4267	1.34	63.245	0	0	0.005313	0.00422409	0.32256	0.0487518	-0.0632541	1	0	0	0	0
56	8	1	34	1156	12	2012-05-24	4	0	1	0	21:45:00	0	0	0	1	0	0	0	1	0	43	44	0	21.97	31	0	1	6.28571	1.2	58.731	0	0	0	0	0	0	0	0	0	0	0	0
56	8	1	35	1225	12	2012-05-24	6	1	0	0	21:45:00	0	0	0	1	0	0	0	1	0	43	44	0	21.97	31	0	1	6.28571	0.7	39.263	0	0	1	1	0	0	0	0	0	0	0	0
56	8	1	36	1296	13	2012-05-25	2	0	0	1	21:45:00	0	0	0	0	1	0	0	1	0	43	44	0	21.97	31	0	1.14286	6	1.28	65.069	0	0	0	0	0	0	0	0	0	0	0	0
56	8	1	37	1369	13	2012-05-25	4	0	1	0	21:45:00	0	0	0	0	1	0	0	1	0	43	44	0	21.97	31	0	1.24979	5.36107	1.15	71.474	0	0	-0.00977379	-0.0257103	0.0890939	0.119074	0.0995144	0	0	0	0	0
56	8	1	38	1444	13	2012-05-25	6	1	0	0	21:45:00	0	0	0	0	1	0	0	1	0	43	44	0	21.97	31	0	1.71429	5.71429	1.2	59.492	0	0	1	1	1	0	0	0	0	0	0	0
56	8	1	39	1521	14	2012-05-26	2	0	0	1	21:45:00	0	0	0	0	0	1	0	1	0	43	44	0	21.97	31	0	1	5.57143	14.03	32.225	0	0	0	0	1	0	0	0	0	0	0	0
56	8	1	40	1600	14	2012-05-26	4	0	1	0	21:45:00	0	0	0	0	0	1	0	1	0	43	44	0	21.97	31	0	1.42857	5.28571	1.81	62.599	0	0	0	0	0	0	0	0	0	0	0	0
56	8	1	41	1681	14	2012-05-26	6	1	0	0	21:45:00	0	0	0	0	0	1	0	1	0	43	44	0	21.97	31	0	1.21156	5.68623	0.47	44.739	0	0	0.453373	0.308918	0.234061	0.210397	0.156287	0	0	0	0	0
56	8	1	42	1764	15	2012-05-27	2	0	0	1	21:45:00	0	0	0	0	0	0	1	1	0	43	44	0	21.97	31	0	1.28571	4.85714	12.07	24.36	0	0	0	0	1	0	0	0	0	0	0	0
56	8	1	43	1849	15	2012-05-27	4	0	1	0	21:45:00	0	0	0	0	0	0	1	1	0	43	44	0	21.97	31	0	1.33248	4.95601	1.76	54.875	0	0	-0.0131648	0.00725906	0.059593	0.0502136	0.376097	0	0	0	0	0
56	8	1	44	1936	15	2012-05-27	6	1	0	0	21:45:00	0	0	0	0	0	0	1	1	0	43	44	0	21.97	31	0	1.14286	4.85714	2.31	42.247	0	0	1	1	0	0	0	0	0	0	0	0
56	8	1	45	2025	16	2012-05-28	2	0	0	1	21:45:00	1	0	0	0	0	0	0	1	0	43	44	0	21.97	31	0	1.28571	4.85714	12.04	26.582	0	0	0	0	1	0	0	0	0	0	0	0
56	8	1	46	2116	16	2012-05-28	4	0	1	0	21:45:00	1	0	0	0	0	0	0	1	0	43	44	0	21.97	31	0	1.28571	5.57143	1.85	55.756	0	0	0	0	0	0	0	0	0	0	0	0
56	8	1	47	2209	16	2012-05-28	6	1	0	0	21:45:00	1	0	0	0	0	0	0	1	0	43	44	0	21.97	31	0	1.28571	5.57143	1.33	29.269	0	0	1	0	0	0	0	0	0	0	0	0
56	8	1	48	2304	17	2012-05-29	2	0	0	1	21:45:00	0	1	0	0	0	0	0	1	0	43	44	0	21.97	31	0	1.14286	5.14286	5.15	41.649	0	0	0	0	0	0	0	1	0	0	0	0
56	8	1	49	2401	17	2012-05-29	4	0	1	0	21:45:00	0	1	0	0	0	0	0	1	0	43	44	0	21.97	31	0	1.20232	5.41404	0.8	45.651	0	0	-0.0218158	-0.0503057	0.0641643	0.0798672	0.0978335	0	0	0	0	0
56	8	1	50	2500	17	2012-05-29	6	1	0	0	21:45:00	0	1	0	0	0	0	0	1	0	43	44	0	21.97	31	0	1.14286	5.57143	0.79	45.217	0	0	0	0	0	0	0	0	0	0	0	0
56	8	1	51	2601	18	2012-05-30	2	0	0	1	21:45:00	0	0	1	0	0	0	0	1	0	43	44	0	21.97	31	0	1	5.71429	5.93	41.246	0	0	0	0	1	0	0	0	0	0	0	0
56	8	1	52	2704	18	2012-05-30	4	0	1	0	21:45:00	0	0	1	0	0	0	0	1	0	43	44	0	21.97	31	0	1.19203	5.41885	1.95	58.412	0	0	-0.023817	-0.054444	0.0571952	0.0716484	0.0986622	0	0	0	0	0
56	8	1	53	2809	18	2012-05-30	6	1	0	0	21:45:00	0	0	1	0	0	0	0	1	0	43	44	0	21.97	31	0	1.16747	5.72122	0.55	49.67	0	0	0.443484	0.288611	0.20756	0.174566	0.15727	0	0	0	0	0
56	8	1	54	2916	19	2012-05-31	2	0	0	1	21:45:00	0	0	0	1	0	0	0	1	0	43	44	0	21.97	31	0	1	5.85714	15.64	37.373	0	0	0	0	1	0	0	0	0	0	0	0
56	8	1	55	3025	19	2012-05-31	4	0	1	0	21:45:00	0	0	0	1	0	0	0	1	0	43	44	0	21.97	31	0	1.18238	5.42029	2.32	80.907	0	0	-0.0254144	-0.057778	0.0499313	0.0640627	0.0999904	0	0	0	0	0
56	8	1	56	3136	19	2012-05-31	6	1	0	0	21:45:00	0	0	0	1	0	0	0	1	0	43	44	0	21.97	31	0	1	6	2.45	45.673	0	0	0	0	0	0	0	0	0	0	0	0
56	8	1	57	3249	20	2012-06-01	2	0	0	1	21:45:00	0	0	0	0	1	0	0	1	0	43	44	0	21.97	31	0	1	5.71429	12.7	33.863	0	0	0	0	0	0	0	0	0	0	0	0
56	8	1	58	3364	20	2012-06-01	4	0	1	0	21:45:00	0	0	0	0	1	0	0	1	0	43	44	0	21.97	31	0	1.17336	5.41837	2.55164	68.5145	0	0	-0.0266081	-0.0603078	0.0423728	0.0571101	0.101818	0	0	0	0	0
56	8	1	59	3481	20	2012-06-01	6	1	0	0	21:45:00	0	0	0	0	1	0	0	1	0	43	44	0	21.97	31	0	1	5	1.82	63.847	0	0	1	0	1	0	0	0	0	0	0	0
56	8	1	60	3600	21	2012-06-02	2	0	0	1	21:45:00	0	0	0	0	0	1	0	1	0	43	44	0	21.97	31	0	1	4.85714	8.83	21.602	0	0	0	0	0	0	0	1	0	0	0	0
56	8	1	61	3721	21	2012-06-02	4	0	1	0	21:45:00	0	0	0	0	0	1	0	1	0	43	44	0	21.97	31	0	1	5.28571	10.21	54.379	0	0	0	0	0	0	0	0	0	0	0	0
56	8	1	62	3844	21	2012-06-02	6	1	0	0	21:45:00	0	0	0	0	0	1	0	1	0	43	44	0	21.97	31	0	1	5.42857	1.56	52.458	0	0	0	0	0	0	1	0	0	0	0	0
56	8	1	63	3969	22	2012-06-03	2	0	0	1	21:45:00	0	0	0	0	0	0	1	1	0	43	44	0	21.97	31	0	1	5.28571	11.56	27.865	0	0	0	0	0	0	0	0	0	0	0	0
56	8	1	64	4096	22	2012-06-03	4	0	1	0	21:45:00	0	0	0	0	0	0	1	1	0	43	44	0	21.97	31	0	1	4.28571	12.23	60.227	0	0	0	0	0	0	1	0	0	0	0	0
56	8	1	65	4225	22	2012-06-03	6	1	0	0	21:45:00	0	0	0	0	0	0	1	1	0	43	44	0	21.97	31	0	1.14286	5.71429	0.59	45.062	0	0	0	0	0	0	0	0	0	0	0	0
56	8	1	66	4356	23	2012-06-04	2	0	0	1	21:45:00	1	0	0	0	0	0	0	1	0	43	44	0	21.97	31	0	0.988925	5.49202	9.3166	40.571	0	0	-0.0181803	-0.0442456	0.24698	-0.0439775	-0.0559704	0	0	0	0	0
56	8	1	67	4489	23	2012-06-04	4	0	1	0	21:45:00	1	0	0	0	0	0	0	1	0	43	44	0	21.97	31	0	1	6.28571	3.15	62.604	0	0	0	0	0	0	0	0	0	0	0	0
56	8	1	68	4624	23	2012-06-04	6	1	0	0	21:45:00	1	0	0	0	0	0	0	1	0	43	44	0	21.97	31	0	1	5.71429	0.76	63.148	0	0	0	0	0	0	1	0	0	0	0	0
56	8	1	69	4761	24	2012-06-05	2	0	0	1	21:45:00	0	1	0	0	0	0	0	1	0	43	44	0	21.97	31	0	1	6	12.02	27.502	0	0	0	0	0	0	0	0	0	0	0	0
56	8	1	70	4900	24	2012-06-05	4	0	1	0	21:45:00	0	1	0	0	0	0	0	1	0	43	44	0	21.97	31	0	1.14286	5.42857	1.37	107.478	0	0	-0.0273456	-0.0623845	0.00919151	0.0356318	0.114125	0	0	0	0	0
56	8	1	71	5041	24	2012-06-05	6	1	0	0	21:45:00	0	1	0	0	0	0	0	1	0	43	44	0	21.97	31	0	1.42857	5.71429	0.68	60.833	0	0	1	0	0	0	0	0	0	0	0	0
56	8	1	72	5184	25	2012-06-06	2	0	0	1	21:45:00	0	0	1	0	0	0	0	1	0	43	44	0	21.97	31	0	1.14286	5.28571	12.81	34.638	0	0	0	0	0	0	0	0	0	0	0	0
56	8	1	73	5329	25	2012-06-06	4	0	1	0	21:45:00	0	0	1	0	0	0	0	1	0	43	44	0	21.97	31	0	1	5.42857	1.37	143.766	0	0	0	0	0	0	0	0	0	0	0	0
56	8	1	74	5476	25	2012-06-06	6	1	0	0	21:45:00	0	0	1	0	0	0	0	1	0	43	44	0	21.97	31	0	1	5.85714	0.66	62.143	0	0	0	0	0	0	0	0	0	0	0	0
56	8	1	75	5625	26	2012-06-07	2	0	0	1	21:45:00	0	0	0	1	0	0	0	1	0	43	44	0	21.97	31	0	1	5.14286	16.01	37.218	0	0	0	0	0	0	0	0	0	0	0	0
56	8	1	76	5776	26	2012-06-07	4	0	1	0	21:45:00	0	0	0	1	0	0	0	1	0	43	44	0	21.97	31	0	1	5.57143	1.61	96.518	0	0	0	0	0	0	0	0	0	0	0	0
56	8	1	77	5929	26	2012-06-07	6	1	0	0	21:45:00	0	0	0	1	0	0	0	1	0	43	44	0	21.97	31	0	1	4.85714	0.74	50.489	0	0	1	1	1	0	0	0	0	0	0	0
56	8	1	78	6084	27	2012-06-08	2	0	0	1	21:45:00	0	0	0	0	1	0	0	1	0	43	44	0	21.97	31	0	1.28571	4.71429	6.58	34.452	0	0	0	0	1	0	0	0	0	0	0	0
56	8	1	79	6241	27	2012-06-08	4	0	1	0	21:45:00	0	0	0	0	1	0	0	1	0	43	44	0	21.97	31	0	1.14286	5.42857	0.88	82.416	0	0	0	0	0	0	0	0	0	0	0	0
56	8	1	80	6400	27	2012-06-08	6	1	0	0	21:45:00	0	0	0	0	1	0	0	1	0	43	44	0	21.97	31	0	1.06525	5.45909	0.66	56.725	0	0	0.500623	0.167756	0.157782	-0.00410324	0.337409	0	0	0	0	0
56	8	1	81	6561	28	2012-06-09	2	0	0	1	21:45:00	0	0	0	0	0	1	0	1	0	43	44	0	21.97	31	0	1.28571	4.57143	7.47	36.51	0	0	0	0	0	0	0	0	0	0	0	0
56	8	1	82	6724	28	2012-06-09	4	0	1	0	21:45:00	0	0	0	0	0	1	0	1	0	43	44	0	21.97	31	0	1.12392	5.28155	2.4	66.162	0	0	-0.0216233	-0.0515935	-0.028705	0.0242842	0.134425	0	0	0	0	0
56	8	1	83	6889	28	2012-06-09	6	1	0	0	21:45:00	0	0	0	0	0	1	0	1	0	43	44	0	21.97	31	0	1	5.42857	0.69	54.402	0	0	1	0	0	0	1	0	0	0	0	0
56	8	1	84	7056	29	2012-06-10	2	0	0	1	21:45:00	0	0	0	0	0	0	1	1	0	43	44	0	21.97	31	0	1	5.42857	5.74	42.831	0	0	0	0	0	0	0	0	0	0	0	0
56	8	1	85	7225	29	2012-06-10	4	0	1	0	21:45:00	0	0	0	0	0	0	1	1	0	43	44	0	21.97	31	0	1.42857	4.42857	2.43	64.75	0	0	0	0	0	0	1	0	0	0	0	0
56	8	1	86	7396	29	2012-06-10	6	1	0	0	21:45:00	0	0	0	0	0	0	1	1	0	43	44	0	21.97	31	0	1.16605	4.95738	0.9	88.467	0	0	0.508806	0.22378	0.119833	-0.0548131	0.628313	0	0	0	0	0
56	8	1	87	7569	30	2012-06-11	2	0	0	1	21:45:00	1	0	0	0	0	0	0	1	0	43	44	0	21.97	31	0	1	5.71429	14.12	40.976	0	0	0	0	0	0	0	0	0	0	0	0
56	8	1	88	7744	30	2012-06-11	4	0	1	0	21:45:00	1	0	0	0	0	0	0	1	0	43	44	0	21.97	31	0	1	5.71429	2.41	56.398	0	0	0	0	0	0	0	0	0	0	0	0
56	8	1	89	7921	30	2012-06-11	6	1	0	0	21:45:00	1	0	0	0	0	0	0	1	0	43	44	0	21.97	31	0	1	5.28571	1.1	100.967	0	0	0	0	0	0	0	0	0	0	0	0
42	9	0	0	0	1	2012-06-22	2	0	0	1	21:45:00	0	0	0	0	1	0	0	1	0	0	0	0	26.85	34	0	6	1	2.37	160.29	1	0	0	0	0	0	0	0	0	0	0	0
42	9	0	1	1	1	2012-06-22	4	0	1	0	21:45:00	0	0	0	0	1	0	0	1	0	0	0	0	26.85	34	0	6	1	1.62	252.68	1	0	0	0	0	1	0	0	0	0	0	0
42	9	0	2	4	1	2012-06-22	6	1	0	0	21:45:00	0	0	0	0	1	0	0	1	0	0	0	0	26.85	34	0	5.71429	1	0.42	90.456	1	1	0	0	0	1	0	0	0	0	0	0
42	9	0	3	9	2	2012-06-23	2	0	0	1	21:45:00	0	0	0	0	0	1	0	1	0	0	0	0	26.85	34	0	6	1	3.36	92.189	1	1	0	0	0	1	0	0	0	0	0	0
42	9	0	4	16	2	2012-06-23	4	0	1	0	21:45:00	0	0	0	0	0	1	0	1	0	0	0	0	26.85	34	0	6	1	1.12	197.78	1	0	0	0	0	0	1	0	0	0	0	0
42	9	0	5	25	2	2012-06-23	6	1	0	0	21:45:00	0	0	0	0	0	1	0	1	0	0	0	0	26.85	34	0	5.57143	1.14286	0.53	241.27	1	0	1	0	0	0	0	0	0	0	0	0
42	9	0	6	36	3	2012-06-24	2	0	0	1	21:45:00	0	0	0	0	0	0	1	1	0	0	0	0	26.85	34	0	5.71429	1	5.24	84.822	1	1	0	0	1	0	0	0	0	0	0	0
42	9	0	7	49	3	2012-06-24	4	0	1	0	21:45:00	0	0	0	0	0	0	1	1	0	0	0	0	26.85	34	0	5.71429	1	2.24	158.89	1	0	0	0	1	0	0	0	0	0	0	0
42	9	0	8	64	3	2012-06-24	6	1	0	0	21:45:00	0	0	0	0	0	0	1	1	0	0	0	0	26.85	34	0	5.57143	1	0.48	249.93	0	0	0	0	1	1	0	0	0	0	0	0
42	9	0	9	81	4	2012-06-25	2	0	0	1	21:45:00	1	0	0	0	0	0	0	1	0	0	0	0	26.85	34	0	6	1.28571	3.67	111.63	1	0	0	0	0	0	0	0	0	0	0	0
42	9	0	10	100	4	2012-06-25	4	0	1	0	21:45:00	1	0	0	0	0	0	0	1	0	0	0	0	26.85	34	0	6	1.57143	1.94	96.322	0	0	0	0	0	1	0	0	0	0	0	0
42	9	0	11	121	4	2012-06-25	6	1	0	0	21:45:00	1	0	0	0	0	0	0	1	0	0	0	0	26.85	34	0	6.42857	1	1.59	254.26	0	0	0	0	0	1	1	0	0	0	0	0
42	9	0	12	144	5	2012-06-26	2	0	0	1	21:45:00	0	1	0	0	0	0	0	1	0	0	0	0	26.85	34	0	6	1	8.2	103.869	1	1	0	0	1	0	0	0	0	0	0	0
42	9	0	13	169	5	2012-06-26	4	0	1	0	21:45:00	0	1	0	0	0	0	0	1	0	0	0	0	26.85	34	0	5.14286	2.28571	5.33	188.73	1	0	0	0	0	1	0	0	0	0	0	0
42	9	0	14	196	5	2012-06-26	6	1	0	0	21:45:00	0	1	0	0	0	0	0	1	0	0	0	0	26.85	34	0	6.14286	1	1.75	288.29	1	0	0	0	0	0	0	0	0	0	0	0
42	9	0	15	225	6	2012-06-27	2	0	0	1	21:45:00	0	0	1	0	0	0	0	1	0	0	0	0	26.85	34	0	6	1	11.65	206.62	1	1	0	0	0	1	0	0	0	0	0	0
42	9	0	16	256	6	2012-06-27	4	0	1	0	21:45:00	0	0	1	0	0	0	0	1	0	0	0	0	26.85	34	0	6.28571	1	5.57	127.926	0	0	0	0	0	1	0	0	0	0	0	0
42	9	0	17	289	6	2012-06-27	6	1	0	0	21:45:00	0	0	1	0	0	0	0	1	0	0	0	0	26.85	34	0	6	1	2.29	71.019	1	0	1	1	1	0	0	0	0	0	0	0
42	9	0	18	324	7	2012-06-28	2	0	0	1	21:45:00	0	0	0	1	0	0	0	1	0	0	0	0	26.85	34	0	6	1	6.25	135.555	1	1	0	0	1	0	0	1	0	0	0	0
42	9	0	19	361	7	2012-06-28	4	0	1	0	21:45:00	0	0	0	1	0	0	0	1	0	0	0	0	26.85	34	0	6.42857	1	2.09	89.297	1	0	0	0	1	0	0	0	0	0	0	0
42	9	0	20	400	7	2012-06-28	6	1	0	0	21:45:00	0	0	0	1	0	0	0	1	0	0	0	0	26.85	34	0	7	1	1.01707	161.641	1	1	1	1	0	0	0	0	0	0	0	0
42	9	0	21	441	8	2012-06-29	2	0	0	1	21:45:00	0	0	0	0	1	0	0	1	0	0	0	0	26.85	34	0	4.85714	1.71429	22.12	25.023	0	0	0	0	0	0	0	0	0	0	0	0
42	9	0	22	484	8	2012-06-29	4	0	1	0	21:45:00	0	0	0	0	1	0	0	1	0	0	0	0	26.85	34	0	6.14286	1	1.91	148.478	0	0	0	0	0	0	0	0	0	0	0	0
42	9	0	23	529	8	2012-06-29	6	1	0	0	21:45:00	0	0	0	0	1	0	0	1	0	0	0	0	26.85	34	0	5.42857	1	1.29	174.73	0	0	0	0	0	1	0	0	0	0	0	0
42	9	0	24	576	9	2012-06-30	2	0	0	1	21:45:00	0	0	0	0	0	1	0	1	0	0	0	0	26.85	34	0	6.42857	1	9.1	132.134	1	1	0	0	0	0	0	0	0	0	0	0
42	9	0	25	625	9	2012-06-30	4	0	1	0	21:45:00	0	0	0	0	0	1	0	1	0	0	0	0	26.85	34	0	6.57143	1	3.53	119.251	1	0	0	0	0	1	0	0	0	0	0	0
42	9	0	26	676	9	2012-06-30	6	1	0	0	21:45:00	0	0	0	0	0	1	0	1	0	0	0	0	26.85	34	0	6.42857	1	1.48	213.88	1	0	1	1	0	1	0	0	0	0	0	0
42	9	0	27	729	10	2012-07-01	2	0	0	1	21:45:00	0	0	0	0	0	0	1	1	0	0	0	0	26.85	34	0	5.85714	1	5.21	47.908	1	1	0	0	0	1	0	0	0	0	0	0
42	9	0	28	784	10	2012-07-01	4	0	1	0	21:45:00	0	0	0	0	0	0	1	1	0	0	0	0	26.85	34	0	4.85714	1.28571	3.12	98.213	1	0	0	0	0	1	0	0	0	0	0	0
42	9	0	29	841	10	2012-07-01	6	1	0	0	21:45:00	0	0	0	0	0	0	1	1	0	0	0	0	26.85	34	0	3.57143	1	0.79	195.03	0	0	0	0	1	0	0	0	0	0	0	0
42	9	0	30	900	11	2012-07-02	2	0	0	1	21:45:00	1	0	0	0	0	0	0	1	0	0	0	0	26.85	34	0	5.71429	1	4.14	93.956	1	0	0	0	0	1	0	0	0	0	0	0
42	9	0	31	961	11	2012-07-02	4	0	1	0	21:45:00	1	0	0	0	0	0	0	1	0	0	0	0	26.85	34	0	6.28571	1	1.77	244.5	0	0	0	0	1	1	0	0	0	0	0	0
42	9	0	32	1024	11	2012-07-02	6	1	0	0	21:45:00	1	0	0	0	0	0	0	1	0	0	0	0	26.85	34	0	6.14286	1	0.58	137.817	0	0	0	0	0	1	0	0	0	0	0	0
42	9	0	33	1089	12	2012-07-03	2	0	0	1	21:45:00	0	1	0	0	0	0	0	1	0	0	0	0	26.85	34	0	6	1	4.83	106.459	1	0	0	0	0	1	0	0	0	0	0	0
42	9	0	34	1156	12	2012-07-03	4	0	1	0	21:45:00	0	1	0	0	0	0	0	1	0	0	0	0	26.85	34	0	6.28571	1	2	137.76	0	0	0	0	1	1	0	0	0	0	0	0
42	9	0	35	1225	12	2012-07-03	6	1	0	0	21:45:00	0	1	0	0	0	0	0	1	0	0	0	0	26.85	34	0	6	1	0.58	147.08	1	0	0	0	0	1	0	0	0	0	0	0
42	9	0	36	1296	13	2012-07-04	2	0	0	1	21:45:00	0	0	1	0	0	0	0	1	0	0	0	0	26.85	34	0	6.42857	1	4.58	107.75	1	1	0	0	1	0	0	0	0	0	0	0
42	9	0	37	1369	13	2012-07-04	4	0	1	0	21:45:00	0	0	1	0	0	0	0	1	0	0	0	0	26.85	34	0	6.42857	1	1.72	143.815	1	0	0	0	1	0	0	0	0	0	0	0
42	9	0	38	1444	13	2012-07-04	6	1	0	0	21:45:00	0	0	1	0	0	0	0	1	0	0	0	0	26.85	34	0	6.14286	1	0.72	165.89	0	0	0	0	0	1	1	0	0	0	0	0
42	9	0	39	1521	14	2012-07-05	2	0	0	1	21:45:00	0	0	0	1	0	0	0	1	0	0	0	0	26.85	34	0	6.14286	1	4.12	122.716	1	0	0	0	0	0	0	0	0	0	0	0
42	9	0	40	1600	14	2012-07-05	4	0	1	0	21:45:00	0	0	0	1	0	0	0	1	0	0	0	0	26.85	34	0	6.57143	1	2.91	261.57	1	1	0	0	1	1	0	0	0	0	0	0
42	9	0	41	1681	14	2012-07-05	6	1	0	0	21:45:00	0	0	0	1	0	0	0	1	0	0	0	0	26.85	34	0	6	1	3.41	305.75	1	0	0	0	1	1	0	0	0	0	0	0
42	9	0	42	1764	15	2012-07-06	2	0	0	1	21:45:00	0	0	0	0	1	0	0	1	0	0	0	0	26.85	34	0	5.28571	1	3.07	242.01	1	0	0	0	0	1	0	0	0	0	0	0
42	9	0	43	1849	15	2012-07-06	4	0	1	0	21:45:00	0	0	0	0	1	0	0	1	0	0	0	0	26.85	34	0	5.85714	1	1.35	148.24	0	0	0	0	0	1	0	0	0	0	0	0
42	9	0	44	1936	15	2012-07-06	6	1	0	0	21:45:00	0	0	0	0	1	0	0	1	0	0	0	0	26.85	34	0	6.14286	1	0.5	96.629	0	0	0	0	0	1	0	0	0	0	0	0
42	9	0	45	2025	16	2012-07-07	2	0	0	1	21:45:00	0	0	0	0	0	1	0	1	0	0	0	0	26.85	34	0	5.57143	1	4.04	126.745	1	0	0	0	0	1	0	1	0	0	0	0
42	9	0	46	2116	16	2012-07-07	4	0	1	0	21:45:00	0	0	0	0	0	1	0	1	0	0	0	0	26.85	34	0	6.42857	1	2.41	186.06	0	0	0	0	0	1	1	0	0	0	0	0
42	9	0	47	2209	16	2012-07-07	6	1	0	0	21:45:00	0	0	0	0	0	1	0	1	0	0	0	0	26.85	34	0	6.14286	1	0.6	79.62	1	1	0	0	0	1	0	0	0	0	0	0
42	9	0	48	2304	17	2012-07-08	2	0	0	1	21:45:00	0	0	0	0	0	0	1	1	0	0	0	0	26.85	34	0	6	1	5.04	79.209	0	0	0	0	0	0	0	0	0	0	0	0
42	9	0	49	2401	17	2012-07-08	4	0	1	0	21:45:00	0	0	0	0	0	0	1	1	0	0	0	0	26.85	34	0	6	1	2.19	227.27	1	0	0	0	0	1	0	0	0	0	0	0
42	9	0	50	2500	17	2012-07-08	6	1	0	0	21:45:00	0	0	0	0	0	0	1	1	0	0	0	0	26.85	34	0	6.28571	1	0.64	159.42	1	1	1	1	0	1	0	0	0	0	0	0
42	9	0	51	2601	18	2012-07-09	2	0	0	1	21:45:00	1	0	0	0	0	0	0	1	0	0	0	0	26.85	34	0	6	1	3.42	96.55	1	0	0	0	0	1	0	0	0	0	0	0
42	9	0	52	2704	18	2012-07-09	4	0	1	0	21:45:00	1	0	0	0	0	0	0	1	0	0	0	0	26.85	34	0	6	1	1.12	80.241	0	0	0	0	0	1	0	0	0	0	0	0
42	9	0	53	2809	18	2012-07-09	6	1	0	0	21:45:00	1	0	0	0	0	0	0	1	0	0	0	0	26.85	34	0	6	1	3.05	377.15	1	0	0	0	0	1	1	0	0	0	0	0
42	9	0	54	2916	19	2012-07-10	2	0	0	1	21:45:00	0	1	0	0	0	0	0	1	0	0	0	0	26.85	34	0	6.28571	1.57143	3.32	128.74	1	1	0	0	0	1	0	0	0	0	0	0
42	9	0	55	3025	19	2012-07-10	4	0	1	0	21:45:00	0	1	0	0	0	0	0	1	0	0	0	0	26.85	34	0	6	1	1.26	113.953	0	0	0	0	0	1	0	0	0	0	0	0
42	9	0	56	3136	19	2012-07-10	6	1	0	0	21:45:00	0	1	0	0	0	0	0	1	0	0	0	0	26.85	34	0	6.14286	1	0.51	116.149	1	0	0	0	0	1	0	0	0	0	0	0
42	9	0	57	3249	20	2012-07-11	2	0	0	1	21:45:00	0	0	1	0	0	0	0	1	0	0	0	0	26.85	34	0	6	1	2.8	111.656	1	1	0	0	0	1	0	0	0	0	0	0
42	9	0	58	3364	20	2012-07-11	4	0	1	0	21:45:00	0	0	1	0	0	0	0	1	0	0	0	0	26.85	34	0	6	1	2.94	313.1	1	0	0	0	0	1	0	0	0	0	0	0
42	9	0	59	3481	20	2012-07-11	6	1	0	0	21:45:00	0	0	1	0	0	0	0	1	0	0	0	0	26.85	34	0	6.14286	1	0.48	200.54	1	1	0	0	1	0	0	0	0	0	0	0
42	9	0	60	3600	21	2012-07-12	2	0	0	1	21:45:00	0	0	0	1	0	0	0	1	0	0	0	0	26.85	34	0	6	1	4.21	169.56	1	1	0	0	0	1	0	0	0	0	0	0
42	9	0	61	3721	21	2012-07-12	4	0	1	0	21:45:00	0	0	0	1	0	0	0	1	0	0	0	0	26.85	34	0	6	1	2.42	111.066	1	0	0	0	1	1	0	0	0	0	0	0
42	9	0	62	3844	21	2012-07-12	6	1	0	0	21:45:00	0	0	0	1	0	0	0	1	0	0	0	0	26.85	34	0	6.71429	1	0.55	163.75	1	1	0	0	1	1	0	0	0	0	0	0
42	9	0	63	3969	22	2012-07-13	2	0	0	1	21:45:00	0	0	0	0	1	0	0	1	0	0	0	0	26.85	34	0	6.18681	1.00424	5.41	55.585	0.704359	0.426904	0.000972177	0.00525247	0.08742	0.658762	0.00557067	0	0	0	0	0
42	9	0	64	4096	22	2012-07-13	4	0	1	0	21:45:00	0	0	0	0	1	0	0	1	0	0	0	0	26.85	34	0	6.85714	1	2.21	138.473	1	0	0	0	0	1	0	0	0	0	0	0
42	9	0	65	4225	22	2012-07-13	6	1	0	0	21:45:00	0	0	0	0	1	0	0	1	0	0	0	0	26.85	34	0	7	1	0.65	110.116	0	0	0	0	0	0	0	0	0	0	0	0
42	9	0	66	4356	23	2012-07-14	2	0	0	1	21:45:00	0	0	0	0	0	1	0	1	0	0	0	0	26.85	34	0	6.71429	1	5.48	61.01	0	0	0	0	0	0	0	0	0	0	0	0
42	9	0	67	4489	23	2012-07-14	4	0	1	0	21:45:00	0	0	0	0	0	1	0	1	0	0	0	0	26.85	34	0	7	1	2.38	133.281	1	0	0	0	0	0	0	0	0	0	0	0
42	9	0	68	4624	23	2012-07-14	6	1	0	0	21:45:00	0	0	0	0	0	1	0	1	0	0	0	0	26.85	34	0	7	1	0.56	129.68	0	0	1	0	0	0	0	0	0	0	0	0
42	9	0	69	4761	24	2012-07-15	2	0	0	1	21:45:00	0	0	0	0	0	0	1	1	0	0	0	0	26.85	34	0	7	1	7.71	61.736	0	0	0	0	0	0	0	0	0	0	0	0
42	9	0	70	4900	24	2012-07-15	4	0	1	0	21:45:00	0	0	0	0	0	0	1	1	0	0	0	0	26.85	34	0	6.57143	1	2.04	220.53	1	0	0	0	0	1	0	0	0	0	0	0
42	9	0	71	5041	24	2012-07-15	6	1	0	0	21:45:00	0	0	0	0	0	0	1	1	0	0	0	0	26.85	34	0	6.85714	1	0.47	125.012	0	0	0	0	1	0	0	0	0	0	0	0
42	9	0	72	5184	25	2012-07-16	2	0	0	1	21:45:00	1	0	0	0	0	0	0	1	0	0	0	0	26.85	34	0	6.42857	1	4.75	57.803	0	0	0	0	0	0	0	0	0	0	0	0
42	9	0	73	5329	25	2012-07-16	4	0	1	0	21:45:00	1	0	0	0	0	0	0	1	0	0	0	0	26.85	34	0	6.42857	1	2.17	125.529	1	0	0	0	0	1	0	0	0	0	0	0
42	9	0	74	5476	25	2012-07-16	6	1	0	0	21:45:00	1	0	0	0	0	0	0	1	0	0	0	0	26.85	34	0	6.28571	1	0.95	138.377	0	0	1	1	1	1	0	0	0	0	0	0
42	9	0	75	5625	26	2012-07-17	2	0	0	1	21:45:00	0	1	0	0	0	0	0	1	0	0	0	0	26.85	34	0	6.71429	1	4.27	93.107	1	1	0	0	1	1	0	0	0	0	0	0
42	9	0	76	5776	26	2012-07-17	4	0	1	0	21:45:00	0	1	0	0	0	0	0	1	0	0	0	0	26.85	34	0	6.57143	1	1.3	127.287	1	0	0	0	0	1	0	0	0	0	0	0
42	9	0	77	5929	26	2012-07-17	6	1	0	0	21:45:00	0	1	0	0	0	0	0	1	0	0	0	0	26.85	34	0	6	1.14286	0.55	170.31	0	0	0	0	0	1	0	0	0	0	0	0
42	9	0	78	6084	27	2012-07-18	2	0	0	1	21:45:00	0	0	1	0	0	0	0	1	0	0	0	0	26.85	34	0	5.71429	1	5.26	94.73	0	0	0	0	0	1	0	0	0	0	0	0
42	9	0	79	6241	27	2012-07-18	4	0	1	0	21:45:00	0	0	1	0	0	0	0	1	0	0	0	0	26.85	34	0	5.85714	1	2.89	623.01	1	0	0	0	0	1	0	0	0	0	0	0
42	9	0	80	6400	27	2012-07-18	6	1	0	0	21:45:00	0	0	1	0	0	0	0	1	0	0	0	0	26.85	34	0	6.23494	0.965131	0.81	138.163	0.49384	0.35635	0.243427	0.155308	0.299947	0.66723	0.0718904	0	0	0	0	0
42	9	0	81	6561	28	2012-07-19	2	0	0	1	21:45:00	0	0	0	1	0	0	0	1	0	0	0	0	26.85	34	0	6.15911	0.998188	4.48996	107.4	0.73164	0.554257	-0.0074934	-0.0243176	0.125037	0.584857	-0.0374454	0	0	0	0	0
42	9	0	82	6724	28	2012-07-19	4	0	1	0	21:45:00	0	0	0	1	0	0	0	1	0	0	0	0	26.85	34	0	6	1	2.64	229.41	0	0	0	0	0	1	0	0	0	0	0	0
42	9	0	83	6889	28	2012-07-19	6	1	0	0	21:45:00	0	0	0	1	0	0	0	1	0	0	0	0	26.85	34	0	6.22392	0.964914	0.74	136.435	0.502214	0.383956	0.24226	0.149184	0.308754	0.647674	0.0635546	0	0	0	0	0
42	9	0	84	7056	29	2012-07-20	2	0	0	1	21:45:00	0	0	0	0	1	0	0	1	0	0	0	0	26.85	34	0	5.85714	1	3.26	107.137	1	0	0	0	0	1	0	0	0	0	0	0
42	9	0	85	7225	29	2012-07-20	4	0	1	0	21:45:00	0	0	0	0	1	0	0	1	0	0	0	0	26.85	34	0	6.14286	1	1.69	387.25	1	1	0	0	1	0	0	0	0	0	0	0
42	9	0	86	7396	29	2012-07-20	6	1	0	0	21:45:00	0	0	0	0	1	0	0	1	0	0	0	0	26.85	34	0	6	1	0.51	228.23	1	1	0	0	0	0	0	0	0	0	0	0
42	9	0	87	7569	30	2012-07-21	2	0	0	1	21:45:00	0	0	0	0	0	1	0	1	0	0	0	0	26.85	34	0	5.85714	1	5.76	115.178	1	1	0	0	0	1	0	0	0	0	0	0
42	9	0	88	7744	30	2012-07-21	4	0	1	0	21:45:00	0	0	0	0	0	1	0	1	0	0	0	0	26.85	34	0	5.28571	1	2.23	204.39	1	1	0	0	0	1	0	0	0	0	0	0
42	9	0	89	7921	30	2012-07-21	6	1	0	0	21:45:00	0	0	0	0	0	1	0	1	0	0	0	0	26.85	34	0	5.71429	1	1.11	145.005	0	0	0	0	1	1	0	0	0	0	0	0
62	9	1	0	0	1	2012-06-06	2	0	0	1	23:30:00	0	0	1	0	0	0	0	1	1	34	30	0	34.89	33	0	2.57143	3.85714	3.97	175.83	0	0	0	0	0	0	0	1	0	0	0	0
62	9	1	1	1	1	2012-06-06	4	0	1	0	23:30:00	0	0	1	0	0	0	0	1	1	34	30	0	34.89	33	0	5.57143	2.85714	3.55	72.522	0	0	0	0	0	0	1	0	0	0	0	0
62	9	1	2	4	1	2012-06-06	6	1	0	0	23:30:00	0	0	1	0	0	0	0	1	1	34	30	0	34.89	33	0	3.85714	4.14286	1.47	97.084	1	0	0	0	0	0	0	0	0	0	0	0
62	9	1	3	9	2	2012-06-07	2	0	0	1	23:30:00	0	0	0	1	0	0	0	1	1	34	30	0	34.89	33	0	3.14286	5.14286	6.23	59.45	0	0	0	0	0	0	0	0	0	0	0	0
62	9	1	4	16	2	2012-06-07	4	0	1	0	23:30:00	0	0	0	1	0	0	0	1	1	34	30	0	34.89	33	0	4.57143	4.28571	2.06	78.063	1	1	0	0	1	0	0	0	0	0	0	0
62	9	1	5	25	2	2012-06-07	6	1	0	0	23:30:00	0	0	0	1	0	0	0	1	1	34	30	0	34.89	33	0	3.71429	4.57143	2.19	71.351	1	0	0	0	0	0	0	0	0	0	0	0
62	9	1	6	36	3	2012-06-08	2	0	0	1	23:30:00	0	0	0	0	1	0	0	1	1	34	30	0	34.89	33	0	3.71429	3	4.56	272.84	0	0	0	0	0	0	0	1	0	0	0	0
62	9	1	7	49	3	2012-06-08	4	0	1	0	23:30:00	0	0	0	0	1	0	0	1	1	34	30	0	34.89	33	0	4.57143	3.28571	3.13	85.373	0	0	0	0	1	0	0	0	0	0	0	0
62	9	1	8	64	3	2012-06-08	6	1	0	0	23:30:00	0	0	0	0	1	0	0	1	1	34	30	0	34.89	33	0	5.71429	2.85714	1.9	46.559	1	0	0	0	0	0	0	0	0	0	0	0
62	9	1	9	81	4	2012-06-09	2	0	0	1	23:30:00	0	0	0	0	0	1	0	1	1	34	30	0	34.89	33	0	4.28571	4	4.3	55.985	0	0	0	0	0	0	0	1	0	0	0	0
62	9	1	10	100	4	2012-06-09	4	0	1	0	23:30:00	0	0	0	0	0	1	0	1	1	34	30	0	34.89	33	0	4.57143	3.57143	2.08	114.562	1	0	0	0	0	0	0	0	0	0	0	0
62	9	1	11	121	4	2012-06-09	6	1	0	0	23:30:00	0	0	0	0	0	1	0	1	1	34	30	0	34.89	33	0	4	4.28571	0.96	41.067	1	0	0	0	0	0	0	0	0	0	0	0
62	9	1	12	144	5	2012-06-10	2	0	0	1	23:30:00	0	0	0	0	0	0	1	1	1	34	30	0	34.89	33	0	3.71429	3.42857	6.78	53.559	0	0	0	0	0	0	0	1	0	0	0	0
62	9	1	13	169	5	2012-06-10	4	0	1	0	23:30:00	0	0	0	0	0	0	1	1	1	34	30	0	34.89	33	0	4.85714	3.28571	3.43	104.94	1	0	0	0	1	0	0	0	0	0	0	0
62	9	1	14	196	5	2012-06-10	6	1	0	0	23:30:00	0	0	0	0	0	0	1	1	1	34	30	0	34.89	33	0	5.71429	3.28571	1.58	61.526	1	0	0	0	0	0	1	0	0	0	0	0
62	9	1	15	225	6	2012-06-11	2	0	0	1	23:30:00	1	0	0	0	0	0	0	1	1	34	30	0	34.89	33	0	5.28571	2.85714	4.62	24.254	0	0	0	0	0	1	1	0	0	0	0	0
62	9	1	16	256	6	2012-06-11	4	0	1	0	23:30:00	1	0	0	0	0	0	0	1	1	34	30	0	34.89	33	0	3	5.28571	2.54	53.017	0	0	0	0	0	0	0	0	0	0	0	0
62	9	1	17	289	6	2012-06-11	6	1	0	0	23:30:00	1	0	0	0	0	0	0	1	1	34	30	0	34.89	33	0	3.57143	4.42857	0.9	52.702	1	0	0	0	0	0	0	0	0	0	0	0
62	9	1	18	324	7	2012-06-12	2	0	0	1	23:30:00	0	1	0	0	0	0	0	1	1	34	30	0	34.89	33	0	3.93759	3.48915	6.03	57.826	0.118186	0.0898186	0	0	0.0332875	0.080858	0.109335	1	0	0	0	0
62	9	1	19	361	7	2012-06-12	4	0	1	0	23:30:00	0	1	0	0	0	0	0	1	1	34	30	0	34.89	33	0	4.57143	4.14286	2.88	35.238	0	0	0	0	1	0	0	0	0	0	0	0
62	9	1	20	400	7	2012-06-12	6	1	0	0	23:30:00	0	1	0	0	0	0	0	1	1	34	30	0	34.89	33	0	3.57143	4.57143	1.32	47.668	1	0	0	0	0	0	0	0	0	0	0	0
62	9	1	21	441	8	2012-06-13	2	0	0	1	23:30:00	0	0	1	0	0	0	0	1	1	34	30	0	34.89	33	0	3.85714	3.42857	4.37	168.82	0	0	0	0	0	0	0	1	0	0	0	0
62	9	1	22	484	8	2012-06-13	4	0	1	0	23:30:00	0	0	1	0	0	0	0	1	1	34	30	0	34.89	33	0	3.71429	5.14286	2.6	47.916	0	0	0	0	0	0	1	0	0	0	0	0
62	9	1	23	529	8	2012-06-13	6	1	0	0	23:30:00	0	0	1	0	0	0	0	1	1	34	30	0	34.89	33	0	4.28571	4.14286	1.31	69.155	1	0	0	0	0	0	0	0	0	0	0	0
62	9	1	24	576	9	2012-06-14	2	0	0	1	23:30:00	0	0	0	1	0	0	0	1	1	34	30	0	34.89	33	0	4.42857	2.85714	4.6	283.05	0	0	0	0	0	0	0	1	0	0	0	0
62	9	1	25	625	9	2012-06-14	4	0	1	0	23:30:00	0	0	0	1	0	0	0	1	1	34	30	0	34.89	33	0	6	4	2.21	76.657	1	1	0	0	1	0	0	0	0	0	0	0
62	9	1	26	676	9	2012-06-14	6	1	0	0	23:30:00	0	0	0	1	0	0	0	1	1	34	30	0	34.89	33	0	5.42857	4.14286	1.56	106.156	1	0	0	0	0	0	0	0	0	0	0	0
62	9	1	27	729	10	2012-06-15	2	0	0	1	23:30:00	0	0	0	0	1	0	0	1	1	34	30	0	34.89	33	0	4.85714	3.57143	4.11	38.543	1	1	0	0	0	0	0	1	0	0	0	0
62	9	1	28	784	10	2012-06-15	4	0	1	0	23:30:00	0	0	0	0	1	0	0	1	1	34	30	0	34.89	33	0	5.71429	2.28571	2.57	69.816	1	1	0	0	1	0	0	0	0	0	0	0
62	9	1	29	841	10	2012-06-15	6	1	0	0	23:30:00	0	0	0	0	1	0	0	1	1	34	30	0	34.89	33	0	5.57143	2.14286	2.09	93.309	1	0	0	0	0	0	0	0	0	0	0	0
62	9	1	30	900	11	2012-06-16	2	0	0	1	23:30:00	0	0	0	0	0	1	0	1	1	34	30	0	34.89	33	0	3.95001	3.37901	5.12562	139.67	0.105448	0.08979	0	0	-0.0155891	0.101262	0.11651	1	0	0	0	0
62	9	1	31	961	11	2012-06-16	4	0	1	0	23:30:00	0	0	0	0	0	1	0	1	1	34	30	0	34.89	33	0	5.57143	2	3.26	105.823	0	0	0	0	1	1	0	0	0	0	0	0
62	9	1	32	1024	11	2012-06-16	6	1	0	0	23:30:00	0	0	0	0	0	1	0	1	1	34	30	0	34.89	33	0	4.14286	3.28571	2.08	49.167	1	1	0	0	1	0	0	0	0	0	0	0
62	9	1	33	1089	12	2012-06-17	2	0	0	1	23:30:00	0	0	0	0	0	0	1	1	1	34	30	0	34.89	33	0	3.14286	3	3.92	303.67	0	0	0	0	0	0	0	1	0	0	0	0
62	9	1	34	1156	12	2012-06-17	4	0	1	0	23:30:00	0	0	0	0	0	0	1	1	1	34	30	0	34.89	33	0	5.85714	2.57143	2.26	92.391	1	0	0	0	0	0	0	0	0	0	0	0
62	9	1	35	1225	12	2012-06-17	6	1	0	0	23:30:00	0	0	0	0	0	0	1	1	1	34	30	0	34.89	33	0	5.14286	3.28571	0.78	36.099	1	0	0	0	0	0	0	0	0	0	0	0
62	9	1	36	1296	13	2012-06-18	2	0	0	1	23:30:00	1	0	0	0	0	0	0	1	1	34	30	0	34.89	33	0	3.42857	3.14286	5.95	269.65	0	0	0	0	0	0	0	1	0	0	0	0
62	9	1	37	1369	13	2012-06-18	4	0	1	0	23:30:00	1	0	0	0	0	0	0	1	1	34	30	0	34.89	33	0	4.71429	2.57143	4.22	52.88	0	0	0	0	0	0	0	0	0	0	0	0
62	9	1	38	1444	13	2012-06-18	6	1	0	0	23:30:00	1	0	0	0	0	0	0	1	1	34	30	0	34.89	33	0	4.71429	2.71429	1.72	89.277	1	1	0	0	1	0	0	0	0	0	0	0
62	9	1	39	1521	14	2012-06-19	2	0	0	1	23:30:00	0	1	0	0	0	0	0	1	1	34	30	0	34.89	33	0	3.14286	2.71429	5.11325	142.099	0	0	0	0	0	0	0	1	0	0	0	0
62	9	1	40	1600	14	2012-06-19	4	0	1	0	23:30:00	0	1	0	0	0	0	0	1	1	34	30	0	34.89	33	0	4.14286	3.42857	3.54	60.683	0	0	0	0	0	1	0	0	0	0	0	0
62	9	1	41	1681	14	2012-06-19	6	1	0	0	23:30:00	0	1	0	0	0	0	0	1	1	34	30	0	34.89	33	0	4.14286	3.71429	0.72	156.4	1	0	0	0	0	0	0	0	0	0	0	0
62	9	1	42	1764	15	2012-06-20	2	0	0	1	23:30:00	0	0	1	0	0	0	0	1	1	34	30	0	34.89	33	0	4.85714	2.57143	7.94	99.586	0	0	0	0	0	0	0	1	0	0	0	0
62	9	1	43	1849	15	2012-06-20	4	0	1	0	23:30:00	0	0	1	0	0	0	0	1	1	34	30	0	34.89	33	0	4.51346	3.57102	1.88	111.971	0.341265	0.0820439	0	0	0.2444	0.172916	0.179049	0	0	0	0	0
62	9	1	44	1936	15	2012-06-20	6	1	0	0	23:30:00	0	0	1	0	0	0	0	1	1	34	30	0	34.89	33	0	4.32304	3.63264	1.07	41.457	0.914581	0.113211	0	0	0.0957452	0.0654672	0.140438	0	0	0	0	0
62	9	1	45	2025	16	2012-06-21	2	0	0	1	23:30:00	0	0	0	1	0	0	0	1	1	34	30	0	34.89	33	0	4.42857	2.85714	3.75	211.09	0	0	0	0	0	0	0	0	0	0	0	0
62	9	1	46	2116	16	2012-06-21	4	0	1	0	23:30:00	0	0	0	1	0	0	0	1	1	34	30	0	34.89	33	0	5.14286	2.71429	1.54	101.813	1	0	0	0	0	1	0	0	0	0	0	0
62	9	1	47	2209	16	2012-06-21	6	1	0	0	23:30:00	0	0	0	1	0	0	0	1	1	34	30	0	34.89	33	0	3.14286	4.71429	0.91	105.828	1	0	0	0	0	0	0	0	0	0	0	0
62	9	1	48	2304	17	2012-06-22	2	0	0	1	23:30:00	0	0	0	0	1	0	0	1	1	34	30	0	34.89	33	0	5.57143	2.71429	3.98	92.493	0	0	0	0	0	0	0	1	0	0	0	0
62	9	1	49	2401	17	2012-06-22	4	0	1	0	23:30:00	0	0	0	0	1	0	0	1	1	34	30	0	34.89	33	0	5.85714	2.57143	1.04	75.348	0	0	0	0	0	0	0	0	0	0	0	0
62	9	1	50	2500	17	2012-06-22	6	1	0	0	23:30:00	0	0	0	0	1	0	0	1	1	34	30	0	34.89	33	0	5.85714	3.14286	2.33	37.868	1	0	0	0	0	0	1	0	0	0	0	0
62	9	1	51	2601	18	2012-06-23	2	0	0	1	23:30:00	0	0	0	0	0	1	0	1	1	34	30	0	34.89	33	0	4	3.14286	8.16	87.219	0	0	0	0	0	0	1	1	0	0	0	0
62	9	1	52	2704	18	2012-06-23	4	0	1	0	23:30:00	0	0	0	0	0	1	0	1	1	34	30	0	34.89	33	0	5	3.57143	1.2	56.668	0	0	0	0	0	0	1	0	0	0	0	0
62	9	1	53	2809	18	2012-06-23	6	1	0	0	23:30:00	0	0	0	0	0	1	0	1	1	34	30	0	34.89	33	0	4.57143	2.85714	0.6	61.219	1	0	0	0	0	0	0	0	0	0	0	0
62	9	1	54	2916	19	2012-06-24	2	0	0	1	23:30:00	0	0	0	0	0	0	1	1	1	34	30	0	34.89	33	0	3.14286	3.14286	3.38	331.53	0	0	0	0	0	0	0	1	0	0	0	0
62	9	1	55	3025	19	2012-06-24	4	0	1	0	23:30:00	0	0	0	0	0	0	1	1	1	34	30	0	34.89	33	0	5.28571	2.71429	4.91	63.992	0	0	0	0	0	0	0	0	0	0	0	0
62	9	1	56	3136	19	2012-06-24	6	1	0	0	23:30:00	0	0	0	0	0	0	1	1	1	34	30	0	34.89	33	0	5.57143	2.42857	1.8	69.129	1	0	0	0	1	0	1	0	0	0	0	0
62	9	1	57	3249	20	2012-06-25	2	0	0	1	23:30:00	1	0	0	0	0	0	0	1	1	34	30	0	34.89	33	0	3.42857	5	6.12	19.814	1	1	0	0	0	0	0	0	0	0	0	0
62	9	1	58	3364	20	2012-06-25	4	0	1	0	23:30:00	1	0	0	0	0	0	0	1	1	34	30	0	34.89	33	0	4.71429	4.71429	2.28	116.833	1	0	0	0	0	0	0	0	0	0	0	0
62	9	1	59	3481	20	2012-06-25	6	1	0	0	23:30:00	1	0	0	0	0	0	0	1	1	34	30	0	34.89	33	0	1.85714	5.42857	2.06	129.658	1	0	0	0	0	0	0	0	0	0	0	0
62	9	1	60	3600	21	2012-06-26	2	0	0	1	23:30:00	0	1	0	0	0	0	0	1	1	34	30	0	34.89	33	0	3.28571	3.71429	3.51	200.49	0	0	0	0	0	0	0	1	0	0	0	0
62	9	1	61	3721	21	2012-06-26	4	0	1	0	23:30:00	0	1	0	0	0	0	0	1	1	34	30	0	34.89	33	0	3.71429	4.57143	3.39	82.06	0	0	0	0	0	0	0	0	0	0	0	0
62	9	1	62	3844	21	2012-06-26	6	1	0	0	23:30:00	0	1	0	0	0	0	0	1	1	34	30	0	34.89	33	0	3.14286	5	1.23	109.163	1	0	0	0	0	0	0	0	0	0	0	0
62	9	1	63	3969	22	2012-06-27	2	0	0	1	23:30:00	0	0	1	0	0	0	0	1	1	34	30	0	34.89	33	0	2.71429	4.57143	4.87	137.398	0	0	0	0	0	0	0	1	0	0	0	0
62	9	1	64	4096	22	2012-06-27	4	0	1	0	23:30:00	0	0	1	0	0	0	0	1	1	34	30	0	34.89	33	0	4.14286	3.85714	1.7	63.26	0	0	0	0	0	0	1	0	0	0	0	0
62	9	1	65	4225	22	2012-06-27	6	1	0	0	23:30:00	0	0	1	0	0	0	0	1	1	34	30	0	34.89	33	0	3.28571	3.85714	0.58	57.502	1	0	0	0	0	0	0	0	0	0	0	0
62	9	1	66	4356	23	2012-06-28	2	0	0	1	23:30:00	0	0	0	1	0	0	0	1	1	34	30	0	34.89	33	0	4.14286	2.71429	4.49	120.994	0	0	0	0	0	0	0	1	0	0	0	0
62	9	1	67	4489	23	2012-06-28	4	0	1	0	23:30:00	0	0	0	1	0	0	0	1	1	34	30	0	34.89	33	0	4.3884	3.62512	2.66832	84.1956	0.370507	0.0953439	0	0	0.301605	0.121594	0.123917	0	0	0	0	0
62	9	1	68	4624	23	2012-06-28	6	1	0	0	23:30:00	0	0	0	1	0	0	0	1	1	34	30	0	34.89	33	0	4.57143	3.85714	1.19	101.928	1	0	0	0	0	0	0	0	0	0	0	0
62	9	1	69	4761	24	2012-06-29	2	0	0	1	23:30:00	0	0	0	0	1	0	0	1	1	34	30	0	34.89	33	0	5.28571	2.28571	4.84	24.441	1	1	0	0	0	0	0	0	0	0	0	0
62	9	1	70	4900	24	2012-06-29	4	0	1	0	23:30:00	0	0	0	0	1	0	0	1	1	34	30	0	34.89	33	0	2.57143	4.57143	3.25	88.931	0	0	0	0	0	0	0	0	0	0	0	0
62	9	1	71	5041	24	2012-06-29	6	1	0	0	23:30:00	0	0	0	0	1	0	0	1	1	34	30	0	34.89	33	0	5.28571	3.71429	1.59	117.392	1	0	0	0	0	0	0	0	0	0	0	0
62	9	1	72	5184	25	2012-06-30	2	0	0	1	23:30:00	0	0	0	0	0	1	0	1	1	34	30	0	34.89	33	0	3.76501	3.41174	5.39692	140.645	0.144266	0.110049	0	0	0.0495302	0.0322519	0.0357182	1	0	0	0	0
62	9	1	73	5329	25	2012-06-30	4	0	1	0	23:30:00	0	0	0	0	0	1	0	1	1	34	30	0	34.89	33	0	1.85714	4.85714	2.82	82.326	0	0	0	0	0	0	0	0	0	0	0	0
62	9	1	74	5476	25	2012-06-30	6	1	0	0	23:30:00	0	0	0	0	0	1	0	1	1	34	30	0	34.89	33	0	3	4.14286	0.6	94.316	1	0	0	0	0	0	0	0	0	0	0	0
62	9	1	75	5625	26	2012-07-01	2	0	0	1	23:30:00	0	0	0	0	0	0	1	1	1	34	30	0	34.89	33	0	4.85714	2.85714	7.08	52.108	0	0	0	0	0	0	0	1	0	0	0	0
62	9	1	76	5776	26	2012-07-01	4	0	1	0	23:30:00	0	0	0	0	0	0	1	1	1	34	30	0	34.89	33	0	3.57143	4.57143	3.7	67.31	0	0	0	0	0	0	0	0	0	0	0	0
62	9	1	77	5929	26	2012-07-01	6	1	0	0	23:30:00	0	0	0	0	0	0	1	1	1	34	30	0	34.89	33	0	3.28571	3.85714	1.05	72.895	1	0	0	0	0	0	0	0	0	0	0	0
62	9	1	78	6084	27	2012-07-02	2	0	0	1	23:30:00	1	0	0	0	0	0	0	1	1	34	30	0	34.89	33	0	2.57143	5.42857	3.92	299.95	0.201628	0.196007	0	0	0.103207	0.013247	-0.0187625	1	0	0	0	0
62	9	1	79	6241	27	2012-07-02	4	0	1	0	23:30:00	1	0	0	0	0	0	0	1	1	34	30	0	34.89	33	0	2.85714	5	3.39	76.98	1	0	0	0	1	0	0	0	0	0	0	0
62	9	1	80	6400	27	2012-07-02	6	1	0	0	23:30:00	1	0	0	0	0	0	0	1	1	34	30	0	34.89	33	0	3.85714	4.14286	1.96	102.984	0	0	0	0	0	0	0	0	0	0	0	0
62	9	1	81	6561	28	2012-07-03	2	0	0	1	23:30:00	0	1	0	0	0	0	0	1	1	34	30	0	34.89	33	0	4.28571	2.85714	10.77	35.899	0	0	0	0	0	0	0	0	0	0	0	0
62	9	1	82	6724	28	2012-07-03	4	0	1	0	23:30:00	0	1	0	0	0	0	0	1	1	34	30	0	34.89	33	0	4	4	2.39	124.694	1	0	0	0	1	0	0	0	0	0	0	0
62	9	1	83	6889	28	2012-07-03	6	1	0	0	23:30:00	0	1	0	0	0	0	0	1	1	34	30	0	34.89	33	0	5.28571	2.42857	0.8	68.122	1	1	0	0	1	0	0	0	0	0	0	0
62	9	1	84	7056	29	2012-07-04	2	0	0	1	23:30:00	0	0	1	0	0	0	0	1	1	34	30	0	34.89	33	0	3.28571	4.14286	4.86	207.15	0	0	0	0	0	0	0	1	0	0	0	0
62	9	1	85	7225	29	2012-07-04	4	0	1	0	23:30:00	0	0	1	0	0	0	0	1	1	34	30	0	34.89	33	0	6	2.42857	2.42	122.857	1	0	0	0	0	0	0	0	0	0	0	0
62	9	1	86	7396	29	2012-07-04	6	1	0	0	23:30:00	0	0	1	0	0	0	0	1	1	34	30	0	34.89	33	0	4.85714	2.57143	1.63	53.834	1	0	0	0	0	0	0	0	0	0	0	0
62	9	1	87	7569	30	2012-07-05	2	0	0	1	23:30:00	0	0	0	1	0	0	0	1	1	34	30	0	34.89	33	0	5.28571	2.42857	7.84	52.175	1	0	0	0	1	0	0	0	0	0	0	0
62	9	1	88	7744	30	2012-07-05	4	0	1	0	23:30:00	0	0	0	1	0	0	0	1	1	34	30	0	34.89	33	0	4.71429	3.14286	2.2	61.472	0	0	0	0	0	0	0	0	0	0	0	0
62	9	1	89	7921	30	2012-07-05	6	1	0	0	23:30:00	0	0	0	1	0	0	0	1	1	34	30	0	34.89	33	0	4.57143	3.71429	0.66	102.447	1	1	0	0	1	0	0	0	0	0	0	0
126	10	0	0	0	1	2013-10-11	2	0	0	1	21:00:00	0	0	0	0	1	0	0	1	0	0	0	0	26.81	39	0	4	1.28571	6.35	91.48	1	0	0	0	1	1	0	0	0	0	0	0
126	10	0	1	1	1	2013-10-11	4	0	1	0	21:00:00	0	0	0	0	1	0	0	1	0	0	0	0	26.81	39	0	4.28571	1	2.45	105.668	1	0	0	0	0	1	0	0	0	0	0	0
126	10	0	2	4	1	2013-10-11	6	1	0	0	21:00:00	0	0	0	0	1	0	0	1	0	0	0	0	26.81	39	0	4	1	1.56	101.456	0	0	0	0	1	1	0	0	0	0	0	0
126	10	0	3	9	2	2013-10-12	2	0	0	1	21:00:00	0	0	0	0	0	1	0	1	0	0	0	0	26.81	39	0	4.28571	1.42857	8.22	36.794	0	0	0	0	0	0	0	0	0	0	0	0
126	10	0	4	16	2	2013-10-12	4	0	1	0	21:00:00	0	0	0	0	0	1	0	1	0	0	0	0	26.81	39	0	4.28571	1.28571	3.73	197.01	0	0	0	0	0	1	0	0	0	0	0	0
126	10	0	5	25	2	2013-10-12	6	1	0	0	21:00:00	0	0	0	0	0	1	0	1	0	0	0	0	26.81	39	0	2	2.71429	1.11	176.73	1	0	0	0	1	0	0	0	0	0	0	0
126	10	0	6	36	3	2013-10-13	2	0	0	1	21:00:00	0	0	0	0	0	0	1	1	0	0	0	0	26.81	39	0	4	1.57143	8.72	43.34	0	0	0	0	0	0	0	0	0	0	0	0
126	10	0	7	49	3	2013-10-13	4	0	1	0	21:00:00	0	0	0	0	0	0	1	1	0	0	0	0	26.81	39	0	4.85714	1.42857	2.73	117.414	0	0	0	0	0	1	0	0	0	0	0	0
126	10	0	8	64	3	2013-10-13	6	1	0	0	21:00:00	0	0	0	0	0	0	1	1	0	0	0	0	26.81	39	0	4.14286	1.42857	0.87	101.546	1	1	0	0	0	0	0	0	0	0	0	0
126	10	0	9	81	4	2013-10-14	2	0	0	1	21:00:00	1	0	0	0	0	0	0	1	0	0	0	0	26.81	39	0	4.57143	1.14286	9.6	87.38	1	0	0	0	1	0	0	0	0	0	0	0
126	10	0	10	100	4	2013-10-14	4	0	1	0	21:00:00	1	0	0	0	0	0	0	1	0	0	0	0	26.81	39	0	4.28571	1.28571	1.72	82.296	1	0	0	0	0	0	0	0	0	0	0	0
126	10	0	11	121	4	2013-10-14	6	1	0	0	21:00:00	1	0	0	0	0	0	0	1	0	0	0	0	26.81	39	0	4.42857	1.28571	1	112.51	0	0	0	0	1	0	0	0	0	0	0	0
126	10	0	12	144	5	2013-10-15	2	0	0	1	21:00:00	0	1	0	0	0	0	0	1	0	0	0	0	26.81	39	0	4.28571	1.42857	5.85	113.803	1	0	0	0	0	0	0	0	0	0	0	0
126	10	0	13	169	5	2013-10-15	4	0	1	0	21:00:00	0	1	0	0	0	0	0	1	0	0	0	0	26.81	39	0	4.42857	1.57143	2.61	102.775	1	0	0	0	1	1	0	0	0	0	0	0
126	10	0	14	196	5	2013-10-15	6	1	0	0	21:00:00	0	1	0	0	0	0	0	1	0	0	0	0	26.81	39	0	4.42857	1.42857	0.823	69.29	1	0	0	0	1	0	0	0	0	0	0	0
126	10	0	15	225	6	2013-10-16	2	0	0	1	21:00:00	0	0	1	0	0	0	0	1	0	0	0	0	26.81	39	0	4.85714	1.14286	9.86	82.012	1	0	0	0	1	0	0	0	0	0	0	0
126	10	0	16	256	6	2013-10-16	4	0	1	0	21:00:00	0	0	1	0	0	0	0	1	0	0	0	0	26.81	39	0	4.85714	1.42857	2.73	111.079	1	0	0	0	1	0	0	0	0	0	0	0
126	10	0	17	289	6	2013-10-16	6	1	0	0	21:00:00	0	0	1	0	0	0	0	1	0	0	0	0	26.81	39	0	4.42857	1	9.69	33.708	1	0	0	0	1	1	0	0	0	0	0	0
126	10	0	18	324	7	2013-10-17	2	0	0	1	21:00:00	0	0	0	1	0	0	0	1	0	0	0	0	26.81	39	0	4.57143	1.71429	9.2	57.484	1	0	0	0	0	0	0	0	0	0	0	0
126	10	0	19	361	7	2013-10-17	4	0	1	0	21:00:00	0	0	0	1	0	0	0	1	0	0	0	0	26.81	39	0	2.28571	4	3.12	177.24	1	0	0	0	1	0	0	0	0	0	0	0
126	10	0	20	400	7	2013-10-17	6	1	0	0	21:00:00	0	0	0	1	0	0	0	1	0	0	0	0	26.81	39	0	3.57143	3.71429	1.49	148.074	1	0	0	0	1	0	0	0	0	0	0	0
126	10	0	21	441	8	2013-10-18	2	0	0	1	21:00:00	0	0	0	0	1	0	0	1	0	0	0	0	26.81	39	0	4.14286	3.14286	8.99	33.764	0	0	0	0	0	0	0	0	0	0	0	0
126	10	0	22	484	8	2013-10-18	4	0	1	0	21:00:00	0	0	0	0	1	0	0	1	0	0	0	0	26.81	39	0	4.42857	2.71429	2.96	134.322	1	0	0	0	0	1	0	0	0	0	0	0
126	10	0	23	529	8	2013-10-18	6	1	0	0	21:00:00	0	0	0	0	1	0	0	1	0	0	0	0	26.81	39	0	3.71429	2.57143	1	186.01	1	0	0	0	1	0	0	0	0	0	0	0
126	10	0	24	576	9	2013-10-19	2	0	0	1	21:00:00	0	0	0	0	0	1	0	1	0	0	0	0	26.81	39	0	3.71429	2.85714	13.04	43.662	0	0	0	0	0	0	0	0	0	0	0	0
126	10	0	25	625	9	2013-10-19	4	0	1	0	21:00:00	0	0	0	0	0	1	0	1	0	0	0	0	26.81	39	0	5.71429	1	2.51	125.881	1	0	0	0	1	0	0	0	0	0	0	0
126	10	0	26	676	9	2013-10-19	6	1	0	0	21:00:00	0	0	0	0	0	1	0	1	0	0	0	0	26.81	39	0	1.85714	2.42857	0.98	88.73	1	0	0	0	1	0	0	0	0	0	0	0
126	10	0	27	729	10	2013-10-20	2	0	0	1	21:00:00	0	0	0	0	0	0	1	1	0	0	0	0	26.81	39	0	4.28571	1.71429	6.13	37.052	0	0	0	0	0	0	0	1	0	0	0	0
126	10	0	28	784	10	2013-10-20	4	0	1	0	21:00:00	0	0	0	0	0	0	1	1	0	0	0	0	26.81	39	0	4.28571	1.85714	4.38	162.07	1	0	0	0	1	0	0	0	0	0	0	0
126	10	0	29	841	10	2013-10-20	6	1	0	0	21:00:00	0	0	0	0	0	0	1	1	0	0	0	0	26.81	39	0	4.42857	1.71429	1.5	92.684	1	0	0	0	0	1	0	0	0	0	0	0
126	10	0	30	900	11	2013-10-21	2	0	0	1	21:00:00	1	0	0	0	0	0	0	1	0	0	0	0	26.81	39	0	3.85714	1.42857	8.61	78.269	1	0	0	0	1	0	0	0	0	0	0	0
126	10	0	31	961	11	2013-10-21	4	0	1	0	21:00:00	1	0	0	0	0	0	0	1	0	0	0	0	26.81	39	0	4.42857	1.57143	1.3	81.857	1	0	0	0	1	0	0	0	0	0	0	0
126	10	0	32	1024	11	2013-10-21	6	1	0	0	21:00:00	1	0	0	0	0	0	0	1	0	0	0	0	26.81	39	0	4.42857	1.42857	1.05	120.757	1	0	0	0	1	0	0	0	0	0	0	0
126	10	0	33	1089	12	2013-10-22	2	0	0	1	21:00:00	0	1	0	0	0	0	0	1	0	0	0	0	26.81	39	0	4.85714	1.14286	10.1	104.086	1	0	0	0	1	0	0	0	0	0	0	0
126	10	0	34	1156	12	2013-10-22	4	0	1	0	21:00:00	0	1	0	0	0	0	0	1	0	0	0	0	26.81	39	0	4.71429	1	1.81	99.105	1	0	0	0	1	0	0	0	0	0	0	0
126	10	0	35	1225	12	2013-10-22	6	1	0	0	21:00:00	0	1	0	0	0	0	0	1	0	0	0	0	26.81	39	0	4.42857	1.42857	1.36	132.568	1	0	0	0	1	0	0	0	0	0	0	0
126	10	0	36	1296	13	2013-10-23	2	0	0	1	21:00:00	0	0	1	0	0	0	0	1	0	0	0	0	26.81	39	0	4.57143	1.28571	9.47	81.492	1	0	0	0	1	0	0	0	0	0	0	0
126	10	0	37	1369	13	2013-10-23	4	0	1	0	21:00:00	0	0	1	0	0	0	0	1	0	0	0	0	26.81	39	0	4.85714	1.14286	2.11	91.274	1	0	0	0	1	0	0	0	0	0	0	0
126	10	0	38	1444	13	2013-10-23	6	1	0	0	21:00:00	0	0	1	0	0	0	0	1	0	0	0	0	26.81	39	0	4.85714	1.14286	1.47	84.243	1	0	0	0	1	0	0	0	0	0	0	0
126	10	0	39	1521	14	2013-10-24	2	0	0	1	21:00:00	0	0	0	1	0	0	0	1	0	0	0	0	26.81	39	0	5.28571	1.14286	5.85	99.045	1	0	0	0	1	0	0	0	0	0	0	0
126	10	0	40	1600	14	2013-10-24	4	0	1	0	21:00:00	0	0	0	1	0	0	0	1	0	0	0	0	26.81	39	0	5.28571	1.28571	2.14	104.967	1	0	0	0	1	0	0	0	0	0	0	0
126	10	0	41	1681	14	2013-10-24	6	1	0	0	21:00:00	0	0	0	1	0	0	0	1	0	0	0	0	26.81	39	0	5	1.14286	1.43	127.243	1	0	0	0	1	0	0	0	0	0	0	0
126	10	0	42	1764	15	2013-10-25	2	0	0	1	21:00:00	0	0	0	0	1	0	0	1	0	0	0	0	26.81	39	0	5	1.42857	7.78	46.559	0	0	0	0	0	0	0	0	0	0	0	0
126	10	0	43	1849	15	2013-10-25	4	0	1	0	21:00:00	0	0	0	0	1	0	0	1	0	0	0	0	26.81	39	0	5	1	1.87	162.63	1	0	0	0	0	0	0	0	0	0	0	0
126	10	0	44	1936	15	2013-10-25	6	1	0	0	21:00:00	0	0	0	0	1	0	0	1	0	0	0	0	26.81	39	0	5.14286	1.14286	1.7	178.15	1	0	0	0	1	0	0	0	0	0	0	0
126	10	0	45	2025	16	2013-10-26	2	0	0	1	21:00:00	0	0	0	0	0	1	0	1	0	0	0	0	26.81	39	0	4.85714	1.14286	9.07	53.908	0	0	0	0	0	0	0	0	0	0	0	0
126	10	0	46	2116	16	2013-10-26	4	0	1	0	21:00:00	0	0	0	0	0	1	0	1	0	0	0	0	26.81	39	0	5.85714	1.14286	1.39	146.26	1	0	0	0	1	0	0	0	0	0	0	0
126	10	0	47	2209	16	2013-10-26	6	1	0	0	21:00:00	0	0	0	0	0	1	0	1	0	0	0	0	26.81	39	0	4.85714	1.14286	1.15	111.831	1	0	0	0	1	0	0	0	0	0	0	0
126	10	0	48	2304	17	2013-10-27	2	0	0	1	21:00:00	0	0	0	0	0	0	1	1	0	0	0	0	26.81	39	0	5.14286	1.42857	7.3	41.401	0	0	0	0	0	0	0	0	0	0	0	0
126	10	0	49	2401	17	2013-10-27	4	0	1	0	21:00:00	0	0	0	0	0	0	1	1	0	0	0	0	26.81	39	0	5.57143	1.14286	2.59	122.692	1	0	0	0	1	0	0	0	0	0	0	0
126	10	0	50	2500	17	2013-10-27	6	1	0	0	21:00:00	0	0	0	0	0	0	1	1	0	0	0	0	26.81	39	0	5.28571	1.14286	0.97	77.044	1	0	0	0	1	0	0	0	0	0	0	0
126	10	0	51	2601	18	2013-10-28	2	0	0	1	21:00:00	1	0	0	0	0	0	0	1	0	0	0	0	26.81	39	0	5.28571	1	8.27	64.696	1	0	0	0	1	0	0	0	0	0	0	0
126	10	0	52	2704	18	2013-10-28	4	0	1	0	21:00:00	1	0	0	0	0	0	0	1	0	0	0	0	26.81	39	0	5.14286	1.28571	2.13	65.985	1	0	0	0	1	0	0	0	0	0	0	0
126	10	0	53	2809	18	2013-10-28	6	1	0	0	21:00:00	1	0	0	0	0	0	0	1	0	0	0	0	26.81	39	0	4.85714	1.71429	1.17	94.467	0	0	0	0	0	0	0	0	0	0	0	0
126	10	0	54	2916	19	2013-10-29	2	0	0	1	21:00:00	0	1	0	0	0	0	0	1	0	0	0	0	26.81	39	0	4.28571	1.28571	10.95	36.429	1	0	0	0	0	0	0	0	0	0	0	0
126	10	0	55	3025	19	2013-10-29	4	0	1	0	21:00:00	0	1	0	0	0	0	0	1	0	0	0	0	26.81	39	0	4.85714	1.28571	2.53	143.525	1	0	0	0	1	0	0	0	0	0	0	0
126	10	0	56	3136	19	2013-10-29	6	1	0	0	21:00:00	0	1	0	0	0	0	0	1	0	0	0	0	26.81	39	0	5	1.42857	1	94.055	0	0	0	0	1	0	0	0	0	0	0	0
126	10	0	57	3249	20	2013-10-30	2	0	0	1	21:00:00	0	0	1	0	0	0	0	1	0	0	0	0	26.81	39	0	4.71429	1.42857	8.48	100.102	1	0	0	0	1	0	0	0	0	0	0	0
126	10	0	58	3364	20	2013-10-30	4	0	1	0	21:00:00	0	0	1	0	0	0	0	1	0	0	0	0	26.81	39	0	5.42857	1	2.11	97.854	1	0	0	0	1	0	0	0	0	0	0	0
126	10	0	59	3481	20	2013-10-30	6	1	0	0	21:00:00	0	0	1	0	0	0	0	1	0	0	0	0	26.81	39	0	5.14286	1.28571	1.12	80.68	0	0	0	0	0	0	0	0	0	0	0	0
126	10	0	60	3600	21	2013-10-31	2	0	0	1	21:00:00	0	0	0	1	0	0	0	1	0	0	0	0	26.81	39	0	5.14286	1.28571	7.45	69.965	1	0	0	0	0	0	0	0	0	0	0	0
126	10	0	61	3721	21	2013-10-31	4	0	1	0	21:00:00	0	0	0	1	0	0	0	1	0	0	0	0	26.81	39	0	5.14286	1.14286	3.87	225.29	1	0	0	0	1	0	0	0	0	0	0	0
126	10	0	62	3844	21	2013-10-31	6	1	0	0	21:00:00	0	0	0	1	0	0	0	1	0	0	0	0	26.81	39	0	4.85714	1	1.96	132.009	0	0	0	0	0	0	0	0	0	0	0	0
126	10	0	63	3969	22	2013-11-01	2	0	0	1	21:00:00	0	0	0	0	1	0	0	1	0	0	0	0	26.81	39	0	5.85714	1.14286	7.21	116.898	1	0	0	0	1	0	0	0	0	0	0	0
126	10	0	64	4096	22	2013-11-01	4	0	1	0	21:00:00	0	0	0	0	1	0	0	1	0	0	0	0	26.81	39	0	5.14286	1.14286	2.74	125.141	1	0	0	0	1	0	0	0	0	0	0	0
126	10	0	65	4225	22	2013-11-01	6	1	0	0	21:00:00	0	0	0	0	1	0	0	1	0	0	0	0	26.81	39	0	5.28571	1	1.45	103.862	0	0	0	0	1	0	0	0	0	0	0	0
126	10	0	66	4356	23	2013-11-02	2	0	0	1	21:00:00	0	0	0	0	0	1	0	1	0	0	0	0	26.81	39	0	5.42857	1.14286	7.63	48.467	0	0	0	0	0	0	0	1	0	0	0	0
126	10	0	67	4489	23	2013-11-02	4	0	1	0	21:00:00	0	0	0	0	0	1	0	1	0	0	0	0	26.81	39	0	4.71429	1	2.36	73.197	0	0	0	0	1	0	0	0	0	0	0	0
126	10	0	68	4624	23	2013-11-02	6	1	0	0	21:00:00	0	0	0	0	0	1	0	1	0	0	0	0	26.81	39	0	5.42857	1.28571	0.92	76.575	1	0	0	0	1	0	0	0	0	0	0	0
126	10	0	69	4761	24	2013-11-03	2	0	0	1	21:00:00	0	0	0	0	0	0	1	1	0	0	0	0	26.81	39	0	5	1	8.11	54.862	0	0	0	0	0	0	0	1	0	0	0	0
126	10	0	70	4900	24	2013-11-03	4	0	1	0	21:00:00	0	0	0	0	0	0	1	1	0	0	0	0	26.81	39	0	5.28571	1.14286	2.52	74.817	1	0	0	0	1	0	0	0	0	0	0	0
126	10	0	71	5041	24	2013-11-03	6	1	0	0	21:00:00	0	0	0	0	0	0	1	1	0	0	0	0	26.81	39	0	5	1.14286	1.1	171.57	0	0	0	0	1	0	0	0	0	0	0	0
126	10	0	72	5184	25	2013-11-04	2	0	0	1	21:00:00	1	0	0	0	0	0	0	1	0	0	0	0	26.81	39	0	5.14286	1.14286	6.01	38.105	1	0	0	0	0	0	0	0	0	0	0	0
126	10	0	73	5329	25	2013-11-04	4	0	1	0	21:00:00	1	0	0	0	0	0	0	1	0	0	0	0	26.81	39	0	4.71429	1.42857	2.18	60.742	1	0	0	0	1	0	0	0	0	0	0	0
126	10	0	74	5476	25	2013-11-04	6	1	0	0	21:00:00	1	0	0	0	0	0	0	1	0	0	0	0	26.81	39	0	5.14286	1	0.94	79.175	0	0	0	0	1	0	0	0	0	0	0	0
126	10	0	75	5625	26	2013-11-05	2	0	0	1	21:00:00	0	1	0	0	0	0	0	1	0	0	0	0	26.81	39	0	5.14286	1.71429	6.7	50.363	1	0	0	0	1	0	0	0	0	0	0	0
126	10	0	76	5776	26	2013-11-05	4	0	1	0	21:00:00	0	1	0	0	0	0	0	1	0	0	0	0	26.81	39	0	5.14286	1.28571	1.99	52.215	1	0	0	0	1	0	0	0	0	0	0	0
126	10	0	77	5929	26	2013-11-05	6	1	0	0	21:00:00	0	1	0	0	0	0	0	1	0	0	0	0	26.81	39	0	5.28571	1.14286	0.99	137.077	0	0	0	0	1	0	0	0	0	0	0	0
126	10	0	78	6084	27	2013-11-06	2	0	0	1	21:00:00	0	0	1	0	0	0	0	1	0	0	0	0	26.81	39	0	5.85714	1.14286	9.74	45.996	1	0	0	0	1	0	0	1	0	0	0	0
126	10	0	79	6241	27	2013-11-06	4	0	1	0	21:00:00	0	0	1	0	0	0	0	1	0	0	0	0	26.81	39	0	5.28571	1.57143	2.62	103.613	0	0	0	0	1	0	0	0	0	0	0	0
126	10	0	80	6400	27	2013-11-06	6	1	0	0	21:00:00	0	0	1	0	0	0	0	1	0	0	0	0	26.81	39	0	5.14286	1.28571	6.92	49.989	0	0	0	0	1	0	0	0	0	0	0	0
126	10	0	81	6561	28	2013-11-07	2	0	0	1	21:00:00	0	0	0	1	0	0	0	1	0	0	0	0	26.81	39	0	4.71429	1.42857	6.59	74.517	1	0	0	0	1	0	0	0	0	0	0	0
126	10	0	82	6724	28	2013-11-07	4	0	1	0	21:00:00	0	0	0	1	0	0	0	1	0	0	0	0	26.81	39	0	5.42857	1.28571	1.82	157.86	1	0	0	0	1	0	0	0	0	0	0	0
126	10	0	83	6889	28	2013-11-07	6	1	0	0	21:00:00	0	0	0	1	0	0	0	1	0	0	0	0	26.81	39	0	5.14286	1.14286	1.15	127.062	0	0	0	0	1	0	0	0	0	0	0	0
126	10	0	84	7056	29	2013-11-08	2	0	0	1	21:00:00	0	0	0	0	1	0	0	1	0	0	0	0	26.81	39	0	5.42857	1	6.09	74.48	1	0	0	0	1	0	0	0	0	0	0	0
126	10	0	85	7225	29	2013-11-08	4	0	1	0	21:00:00	0	0	0	0	1	0	0	1	0	0	0	0	26.81	39	0	5.28571	1.14286	1.74	113.021	1	0	0	0	1	0	0	0	0	0	0	0
126	10	0	86	7396	29	2013-11-08	6	1	0	0	21:00:00	0	0	0	0	1	0	0	1	0	0	0	0	26.81	39	0	5.14286	1.14286	6.27	43.31	0	0	0	0	1	0	0	0	0	0	0	0
126	10	0	87	7569	30	2013-11-09	2	0	0	1	21:00:00	0	0	0	0	0	1	0	1	0	0	0	0	26.81	39	0	5	1	6.36	44.333	0	0	0	0	0	0	0	1	0	0	0	0
126	10	0	88	7744	30	2013-11-09	4	0	1	0	21:00:00	0	0	0	0	0	1	0	1	0	0	0	0	26.81	39	0	5	1.57143	3.15	121.256	0	0	0	0	1	0	0	0	0	0	0	0
126	10	0	89	7921	30	2013-11-09	6	1	0	0	21:00:00	0	0	0	0	0	1	0	1	0	0	0	0	26.81	39	0	5.57143	1.28571	0.92	93.04	1	0	0	0	1	0	0	0	0	0	0	0
71	10	1	0	0	1	2012-07-20	2	0	0	1	20:00:00	0	0	0	0	1	0	0	1	0	15	3	0	29.73	42	0	4	1.14286	15.389	50.413	0	0	1	0	0	0	0	0	0	0	0	0
71	10	1	1	1	1	2012-07-20	4	0	1	0	20:00:00	0	0	0	0	1	0	0	1	0	15	3	0	29.73	42	0	4.14286	1.28571	3.251	60.776	0	0	0	0	0	1	0	0	0	0	0	0
71	10	1	2	4	1	2012-07-20	6	1	0	0	20:00:00	0	0	0	0	1	0	0	1	0	15	3	0	29.73	42	0	4	1.42857	1.233	44.265	0	0	0	0	0	0	1	0	0	0	0	0
71	10	1	3	9	2	2012-07-21	2	0	0	1	20:00:00	0	0	0	0	0	1	0	1	0	15	3	0	29.73	42	0	2.85714	1.14286	9.586	36.019	0.0838908	-0.0413662	0.0786255	0	0.0355823	0.180261	0.0853946	0	0	0	0	0
71	10	1	4	16	2	2012-07-21	4	0	1	0	20:00:00	0	0	0	0	0	1	0	1	0	15	3	0	29.73	42	0	2.71429	1.14286	3.614	60.514	0	0	0	0	1	1	0	0	0	0	0	0
71	10	1	5	25	2	2012-07-21	6	1	0	0	20:00:00	0	0	0	0	0	1	0	1	0	15	3	0	29.73	42	0	4.85714	1	1.132	85.78	0	0	0	0	0	0	1	0	0	0	0	0
71	10	1	6	36	3	2012-07-22	2	0	0	1	20:00:00	0	0	0	0	0	0	1	1	0	15	3	0	29.73	42	0	2.42857	1.42857	8.526	36.58	0	0	0	0	0	0	0	1	0	0	0	0
71	10	1	7	49	3	2012-07-22	4	0	1	0	20:00:00	0	0	0	0	0	0	1	1	0	15	3	0	29.73	42	0	4.71429	1.14286	13.893	94.911	1	0	0	0	1	1	1	0	0	0	0	0
71	10	1	8	64	3	2012-07-22	6	1	0	0	20:00:00	0	0	0	0	0	0	1	1	0	15	3	0	29.73	42	0	4	1	1.134	70.012	1	0	0	0	0	1	0	0	0	0	0	0
71	10	1	9	81	4	2012-07-23	2	0	0	1	20:00:00	1	0	0	0	0	0	0	1	0	15	3	0	29.73	42	0	3.14286	1.14286	16.434	27.759	0.109918	-0.031055	0.0891091	0	0.0697172	0.107547	0.0632975	1	0	0	0	0
71	10	1	10	100	4	2012-07-23	4	0	1	0	20:00:00	1	0	0	0	0	0	0	1	0	15	3	0	29.73	42	0	4	1.28571	3.846	88.447	0	0	0	0	0	0	0	0	0	0	0	0
71	10	1	11	121	4	2012-07-23	6	1	0	0	20:00:00	1	0	0	0	0	0	0	1	0	15	3	0	29.73	42	0	4.42857	1.14286	1.49	71.941	1	0	0	0	1	1	1	0	0	0	0	0
71	10	1	12	144	5	2012-07-24	2	0	0	1	20:00:00	0	1	0	0	0	0	0	1	0	15	3	0	29.73	42	0	2.57143	1.28571	12.484	38.223	0	0	0	0	0	0	0	1	0	0	0	0
71	10	1	13	169	5	2012-07-24	4	0	1	0	20:00:00	0	1	0	0	0	0	0	1	0	15	3	0	29.73	42	0	4	1.42857	2.24	95.998	0	0	0	0	0	1	0	0	0	0	0	0
71	10	1	14	196	5	2012-07-24	6	1	0	0	20:00:00	0	1	0	0	0	0	0	1	0	15	3	0	29.73	42	0	3.71429	1.28571	0.725	42.162	1	0	0	0	0	0	0	0	0	0	0	0
71	10	1	15	225	6	2012-07-25	2	0	0	1	20:00:00	0	0	1	0	0	0	0	1	0	15	3	0	29.73	42	0	3.57143	1.57143	11.577	42.89	0	0	0	0	1	1	0	0	0	0	0	0
71	10	1	16	256	6	2012-07-25	4	0	1	0	20:00:00	0	0	1	0	0	0	0	1	0	15	3	0	29.73	42	0	4.42857	1.42857	3.11	89.84	1	0	0	0	0	0	0	0	0	0	0	0
71	10	1	17	289	6	2012-07-25	6	1	0	0	20:00:00	0	0	1	0	0	0	0	1	0	15	3	0	29.73	42	0	4	1.14286	1.129	60.696	0	0	0	0	0	1	0	0	0	0	0	0
71	10	1	18	324	7	2012-07-26	2	0	0	1	20:00:00	0	0	0	1	0	0	0	1	0	15	3	0	29.73	42	0	3.28571	1.14286	19.592	41.058	0	0	0	0	1	0	1	0	0	0	0	0
71	10	1	19	361	7	2012-07-26	4	0	1	0	20:00:00	0	0	0	1	0	0	0	1	0	15	3	0	29.73	42	0	4.28571	1.57143	7.171	66.241	1	0	0	0	0	1	0	0	0	0	0	0
71	10	1	20	400	7	2012-07-26	6	1	0	0	20:00:00	0	0	0	1	0	0	0	1	0	15	3	0	29.73	42	0	4.28571	1.42857	1.725	59.21	0	0	0	0	1	1	0	0	0	0	0	0
71	10	1	21	441	8	2012-07-27	2	0	0	1	20:00:00	0	0	0	0	1	0	0	1	0	15	3	0	29.73	42	0	2.57143	1.28571	15.627	20.533	1	0	0	0	0	0	0	1	0	0	0	0
71	10	1	22	484	8	2012-07-27	4	0	1	0	20:00:00	0	0	0	0	1	0	0	1	0	15	3	0	29.73	42	0	4.85714	1.28571	2.114	78.134	1	0	0	0	1	1	0	0	0	0	0	0
71	10	1	23	529	8	2012-07-27	6	1	0	0	20:00:00	0	0	0	0	1	0	0	1	0	15	3	0	29.73	42	0	5	1	0.955	52.583	0	0	0	0	0	1	1	0	0	0	0	0
71	10	1	24	576	9	2012-07-28	2	0	0	1	20:00:00	0	0	0	0	0	1	0	1	0	15	3	0	29.73	42	0	3	1.14286	6.328	31.973	0	0	0	0	0	0	0	1	0	0	0	0
71	10	1	25	625	9	2012-07-28	4	0	1	0	20:00:00	0	0	0	0	0	1	0	1	0	15	3	0	29.73	42	0	4.85714	1	5.139	85.32	0	0	0	0	1	1	1	0	0	0	0	0
71	10	1	26	676	9	2012-07-28	6	1	0	0	20:00:00	0	0	0	0	0	1	0	1	0	15	3	0	29.73	42	0	4.85714	1	0.926	116.292	0	0	1	0	1	1	0	0	0	0	0	0
71	10	1	27	729	10	2012-07-29	2	0	0	1	20:00:00	0	0	0	0	0	0	1	1	0	15	3	0	29.73	42	0	3.57143	1.14286	14.862	30.234	0	0	0	0	0	0	0	0	0	0	0	0
71	10	1	28	784	10	2012-07-29	4	0	1	0	20:00:00	0	0	0	0	0	0	1	1	0	15	3	0	29.73	42	0	4	1	3.557	62.142	0	0	0	0	1	0	0	0	0	0	0	0
71	10	1	29	841	10	2012-07-29	6	1	0	0	20:00:00	0	0	0	0	0	0	1	1	0	15	3	0	29.73	42	0	3.85714	1	5.176	79.709	0	0	0	0	1	0	0	0	0	0	0	0
71	10	1	30	900	11	2012-07-30	2	0	0	1	20:00:00	1	0	0	0	0	0	0	1	0	15	3	0	29.73	42	0	3.57143	1	6.145	30.62	0	0	0	0	0	0	0	0	0	0	0	0
71	10	1	31	961	11	2012-07-30	4	0	1	0	20:00:00	1	0	0	0	0	0	0	1	0	15	3	0	29.73	42	0	4.71429	1	1.629	53.927	0	0	0	0	0	0	0	0	0	0	0	0
71	10	1	32	1024	11	2012-07-30	6	1	0	0	20:00:00	1	0	0	0	0	0	0	1	0	15	3	0	29.73	42	0	4.42857	1	0.844	49.779	1	0	0	0	1	0	0	0	0	0	0	0
71	10	1	33	1089	12	2012-07-31	2	0	0	1	20:00:00	0	1	0	0	0	0	0	1	0	15	3	0	29.73	42	0	4	1	4.389	52.645	0	0	0	0	0	0	0	1	0	0	0	0
71	10	1	34	1156	12	2012-07-31	4	0	1	0	20:00:00	0	1	0	0	0	0	0	1	0	15	3	0	29.73	42	0	3.85714	1	3.712	59.494	0	0	0	0	1	1	0	0	0	0	0	0
71	10	1	35	1225	12	2012-07-31	6	1	0	0	20:00:00	0	1	0	0	0	0	0	1	0	15	3	0	29.73	42	0	2.71429	1.85714	2.124	67.652	1	0	0	0	0	0	0	0	0	0	0	0
71	10	1	36	1296	13	2012-08-01	2	0	0	1	20:00:00	0	0	1	0	0	0	0	1	0	15	3	0	29.73	42	0	3	1.71429	18.239	25.834	0	0	0	0	0	0	0	1	0	0	0	0
71	10	1	37	1369	13	2012-08-01	4	0	1	0	20:00:00	0	0	1	0	0	0	0	1	0	15	3	0	29.73	42	0	4.65514	1.14216	9.362	42.894	0.41371	0.0377187	0.030314	0	0.404949	0.382174	0.247491	0	0	0	0	0
71	10	1	38	1444	13	2012-08-01	6	1	0	0	20:00:00	0	0	1	0	0	0	0	1	0	15	3	0	29.73	42	0	4.61198	1.2539	0.622037	57.8469	1.06228	0.318072	0.0363736	0	0.696954	0.232393	-0.0422971	0	0	0	0	0
71	10	1	39	1521	14	2012-08-02	2	0	0	1	20:00:00	0	0	0	1	0	0	0	1	0	15	3	0	29.73	42	0	3.94931	1.15779	13.147	20.045	0.163228	0.000882238	0.101732	0	0.153952	-0.0706435	0.000719083	0	0	0	0	0
71	10	1	40	1600	14	2012-08-02	4	0	1	0	20:00:00	0	0	0	1	0	0	0	1	0	15	3	0	29.73	42	0	4.7163	1.13655	2.549	79.78	0.412852	0.0393321	0.0283705	0	0.406409	0.379288	0.245092	0	0	0	0	0
71	10	1	41	1681	14	2012-08-02	6	1	0	0	20:00:00	0	0	0	1	0	0	0	1	0	15	3	0	29.73	42	0	4	1.14286	1.325	62.107	0	0	1	0	0	0	0	0	0	0	0	0
71	10	1	42	1764	15	2012-08-03	2	0	0	1	20:00:00	0	0	0	0	1	0	0	1	0	15	3	0	29.73	42	0	4.85714	1.14286	16.527	57.808	0	0	0	0	1	0	0	0	0	0	0	0
71	10	1	43	1849	15	2012-08-03	4	0	1	0	20:00:00	0	0	0	0	1	0	0	1	0	15	3	0	29.73	42	0	5	1.14286	3.391	90.856	1	0	0	0	1	0	1	0	0	0	0	0
71	10	1	44	1936	15	2012-08-03	6	1	0	0	20:00:00	0	0	0	0	1	0	0	1	0	15	3	0	29.73	42	0	5	1	1.955	58.416	0	0	1	0	1	0	0	0	0	0	0	0
71	10	1	45	2025	16	2012-08-04	2	0	0	1	20:00:00	0	0	0	0	0	1	0	1	0	15	3	0	29.73	42	0	4.71429	1	23.826	19.011	1	0	0	0	0	0	0	1	0	0	0	0
71	10	1	46	2116	16	2012-08-04	4	0	1	0	20:00:00	0	0	0	0	0	1	0	1	0	15	3	0	29.73	42	0	4.71429	1	6.168	76.191	1	1	0	0	1	0	1	0	0	0	0	0
71	10	1	47	2209	16	2012-08-04	6	1	0	0	20:00:00	0	0	0	0	0	1	0	1	0	15	3	0	29.73	42	0	4.85672	1.10325	1.74982	64.0466	0.369194	0.00801218	0.141505	0	0.609854	0.601024	0.277401	0	0	0	0	0
71	10	1	48	2304	17	2012-08-05	2	0	0	1	20:00:00	0	0	0	0	0	0	1	1	0	15	3	0	29.73	42	0	3.42857	1	29.535	15.675	0	0	1	0	0	0	0	1	0	0	0	0
71	10	1	49	2401	17	2012-08-05	4	0	1	0	20:00:00	0	0	0	0	0	0	1	1	0	15	3	0	29.73	42	0	4.57143	1	8.38199	70.8597	0	0	0	0	0	0	0	0	0	0	0	0
71	10	1	50	2500	17	2012-08-05	6	1	0	0	20:00:00	0	0	0	0	0	0	1	1	0	15	3	0	29.73	42	0	4.28571	1	3.156	44.7	1	0	0	0	1	1	1	0	0	0	0	0
71	10	1	51	2601	18	2012-08-06	2	0	0	1	20:00:00	1	0	0	0	0	0	0	1	0	15	3	0	29.73	42	0	3.28571	1.14286	15.223	22.143	1	0	0	0	0	0	0	0	0	0	0	0
71	10	1	52	2704	18	2012-08-06	4	0	1	0	20:00:00	1	0	0	0	0	0	0	1	0	15	3	0	29.73	42	0	5.14286	1	3.545	51.274	0	0	0	0	0	0	0	0	0	0	0	0
71	10	1	53	2809	18	2012-08-06	6	1	0	0	20:00:00	1	0	0	0	0	0	0	1	0	15	3	0	29.73	42	0	5.57143	1.14286	1.442	48.865	1	0	0	0	1	1	0	0	0	0	0	0
71	10	1	54	2916	19	2012-08-07	2	0	0	1	20:00:00	0	1	0	0	0	0	0	1	0	15	3	0	29.73	42	0	4	1.28571	6.453	15.693	0	0	0	0	0	0	0	0	0	0	0	0
71	10	1	55	3025	19	2012-08-07	4	0	1	0	20:00:00	0	1	0	0	0	0	0	1	0	15	3	0	29.73	42	0	4.85714	1.28571	4.468	82.375	0	0	0	0	0	0	0	0	0	0	0	0
71	10	1	56	3136	19	2012-08-07	6	1	0	0	20:00:00	0	1	0	0	0	0	0	1	0	15	3	0	29.73	42	0	5.71429	1	2.237	61.255	1	0	0	0	1	1	0	0	0	0	0	0
71	10	1	57	3249	20	2012-08-08	2	0	0	1	20:00:00	0	0	1	0	0	0	0	1	0	15	3	0	29.73	42	0	4.57143	1	15.04	19.629	0	0	0	0	0	0	0	1	0	0	0	0
71	10	1	58	3364	20	2012-08-08	4	0	1	0	20:00:00	0	0	1	0	0	0	0	1	0	15	3	0	29.73	42	0	5.14286	1	3.723	69.036	0	0	0	0	0	1	1	0	0	0	0	0
71	10	1	59	3481	20	2012-08-08	6	1	0	0	20:00:00	0	0	1	0	0	0	0	1	0	15	3	0	29.73	42	0	5.71429	1	1.282	78.231	0	0	0	0	0	1	0	0	0	0	0	0
71	10	1	60	3600	21	2012-08-09	2	0	0	1	20:00:00	0	0	0	1	0	0	0	1	0	15	3	0	29.73	42	0	5.28571	1	8.846	34.076	0	0	0	0	0	0	0	1	0	0	0	0
71	10	1	61	3721	21	2012-08-09	4	0	1	0	20:00:00	0	0	0	1	0	0	0	1	0	15	3	0	29.73	42	0	5.71429	1	4.447	65.709	0	0	0	0	0	0	0	0	0	0	0	0
71	10	1	62	3844	21	2012-08-09	6	1	0	0	20:00:00	0	0	0	1	0	0	0	1	0	15	3	0	29.73	42	0	5.28571	1	1.012	68.206	0	0	0	0	1	1	0	0	0	0	0	0
71	10	1	63	3969	22	2012-08-10	2	0	0	1	20:00:00	0	0	0	0	1	0	0	1	0	15	3	0	29.73	42	0	5	1	8.382	28.194	0	0	0	0	0	0	0	1	0	0	0	0
71	10	1	64	4096	22	2012-08-10	4	0	1	0	20:00:00	0	0	0	0	1	0	0	1	0	15	3	0	29.73	42	0	6.14286	1	2.997	106.968	1	0	0	0	0	0	0	0	0	0	0	0
71	10	1	65	4225	22	2012-08-10	6	1	0	0	20:00:00	0	0	0	0	1	0	0	1	0	15	3	0	29.73	42	0	5.28571	1	1.067	45.76	0	0	0	0	0	1	1	0	0	0	0	0
71	10	1	66	4356	23	2012-08-11	2	0	0	1	20:00:00	0	0	0	0	0	1	0	1	0	15	3	0	29.73	42	0	5.14286	1	19.672	28.841	0	0	0	0	0	0	0	1	0	0	0	0
71	10	1	67	4489	23	2012-08-11	4	0	1	0	20:00:00	0	0	0	0	0	1	0	1	0	15	3	0	29.73	42	0	4.71429	1.28571	4.479	70.096	0	0	0	0	1	0	0	0	0	0	0	0
71	10	1	68	4624	23	2012-08-11	6	1	0	0	20:00:00	0	0	0	0	0	1	0	1	0	15	3	0	29.73	42	0	3	3.71429	2.339	61.193	1	0	0	0	1	1	0	0	0	0	0	0
71	10	1	69	4761	24	2012-08-12	2	0	0	1	20:00:00	0	0	0	0	0	0	1	1	0	15	3	0	29.73	42	0	3.57143	2.14286	27.444	21.659	0	0	0	0	0	0	0	1	0	0	0	0
71	10	1	70	4900	24	2012-08-12	4	0	1	0	20:00:00	0	0	0	0	0	0	1	1	0	15	3	0	29.73	42	0	4.28571	2	2.113	74.035	0	0	0	0	0	1	1	0	0	0	0	0
71	10	1	71	5041	24	2012-08-12	6	1	0	0	20:00:00	0	0	0	0	0	0	1	1	0	15	3	0	29.73	42	0	6.14286	1	0.649	53.004	1	1	0	0	1	0	0	0	0	0	0	0
71	10	1	72	5184	25	2012-08-13	2	0	0	1	20:00:00	1	0	0	0	0	0	0	1	0	15	3	0	29.73	42	0	4.71429	1.28571	10.095	23.03	0	0	0	0	0	0	0	1	0	0	0	0
71	10	1	73	5329	25	2012-08-13	4	0	1	0	20:00:00	1	0	0	0	0	0	0	1	0	15	3	0	29.73	42	0	5.71429	1	3.257	76.603	0	0	0	0	0	0	1	0	0	0	0	0
71	10	1	74	5476	25	2012-08-13	6	1	0	0	20:00:00	1	0	0	0	0	0	0	1	0	15	3	0	29.73	42	0	5.85714	1	1.357	34.759	1	0	0	0	1	1	0	0	0	0	0	0
71	10	1	75	5625	26	2012-08-14	2	0	0	1	20:00:00	0	1	0	0	0	0	0	1	0	15	3	0	29.73	42	0	5.14286	1	9.345	23.376	0	0	0	0	0	0	0	1	0	0	0	0
71	10	1	76	5776	26	2012-08-14	4	0	1	0	20:00:00	0	1	0	0	0	0	0	1	0	15	3	0	29.73	42	0	5.57143	1	3.131	71.91	0	0	0	0	0	1	1	0	0	0	0	0
71	10	1	77	5929	26	2012-08-14	6	1	0	0	20:00:00	0	1	0	0	0	0	0	1	0	15	3	0	29.73	42	0	5.42857	1	2.172	77.956	0	0	0	0	1	1	0	0	0	0	0	0
71	10	1	78	6084	27	2012-08-15	2	0	0	1	20:00:00	0	0	1	0	0	0	0	1	0	15	3	0	29.73	42	0	4.71429	1.14286	8.493	29.68	0	0	0	0	0	0	0	0	0	0	0	0
71	10	1	79	6241	27	2012-08-15	4	0	1	0	20:00:00	0	0	1	0	0	0	0	1	0	15	3	0	29.73	42	0	5.28571	1	5.052	64.107	1	0	0	0	0	1	0	0	0	0	0	0
71	10	1	80	6400	27	2012-08-15	6	1	0	0	20:00:00	0	0	1	0	0	0	0	1	0	15	3	0	29.73	42	0	5.14286	1	1.3	69.493	0	0	0	0	0	1	1	0	0	0	0	0
71	10	1	81	6561	28	2012-08-16	2	0	0	1	20:00:00	0	0	0	1	0	0	0	1	0	15	3	0	29.73	42	0	4.71429	1	9.647	19.433	0	0	0	0	0	0	0	0	0	0	0	0
71	10	1	82	6724	28	2012-08-16	4	0	1	0	20:00:00	0	0	0	1	0	0	0	1	0	15	3	0	29.73	42	0	4.42857	1	2.717	59.41	1	0	0	0	0	0	0	0	0	0	0	0
71	10	1	83	6889	28	2012-08-16	6	1	0	0	20:00:00	0	0	0	1	0	0	0	1	0	15	3	0	29.73	42	0	5.28571	1	0.798	53.749	0	0	0	0	0	1	0	0	0	0	0	0
71	10	1	84	7056	29	2012-08-17	2	0	0	1	20:00:00	0	0	0	0	1	0	0	1	0	15	3	0	29.73	42	0	5.14286	1	9.252	24.796	0	0	0	0	0	0	0	0	0	0	0	0
71	10	1	85	7225	29	2012-08-17	4	0	1	0	20:00:00	0	0	0	0	1	0	0	1	0	15	3	0	29.73	42	0	5.42857	1	3.64	28.846	1	0	0	0	0	1	0	0	0	0	0	0
71	10	1	86	7396	29	2012-08-17	6	1	0	0	20:00:00	0	0	0	0	1	0	0	1	0	15	3	0	29.73	42	0	5.57143	1	1.184	59.001	0	0	0	0	1	1	1	0	0	0	0	0
71	10	1	87	7569	30	2012-08-18	2	0	0	1	20:00:00	0	0	0	0	0	1	0	1	0	15	3	0	29.73	42	0	4.85714	1	8.182	14.358	0	0	0	0	0	0	0	0	0	0	0	0
71	10	1	88	7744	30	2012-08-18	4	0	1	0	20:00:00	0	0	0	0	0	1	0	1	0	15	3	0	29.73	42	0	5	1.14286	5.481	29.764	0	0	0	0	1	1	0	0	0	0	0	0
71	10	1	89	7921	30	2012-08-18	6	1	0	0	20:00:00	0	0	0	0	0	1	0	1	0	15	3	0	29.73	42	0	5.14286	1	1.551	40.645	0	0	0	0	1	1	0	0	0	0	0	0
67	11	0	0	0	1	2012-08-18	2	0	0	1	21:30:00	0	0	0	0	0	1	0	1	0	3	1	0	19.49	41	0	6	1.57143	5.35	145.289	0	0	0	0	0	0	0	0	0	0	0	0
67	11	0	1	1	1	2012-08-18	4	0	1	0	21:30:00	0	0	0	0	0	1	0	1	0	3	1	0	19.49	41	0	6	1	4.89	408.78	0	0	0	0	0	0	0	0	0	0	0	0
67	11	0	2	4	1	2012-08-18	6	1	0	0	21:30:00	0	0	0	0	0	1	0	1	0	3	1	0	19.49	41	0	6.28571	1.14286	1.07	326.66	0	0	0	0	1	0	0	0	0	0	0	0
67	11	0	3	9	2	2012-08-19	2	0	0	1	21:30:00	0	0	0	0	0	0	1	1	0	3	1	0	19.49	41	0	6	1.42857	4.95	228.05	0	0	0	0	0	1	0	0	0	0	0	0
67	11	0	4	16	2	2012-08-19	4	0	1	0	21:30:00	0	0	0	0	0	0	1	1	0	3	1	0	19.49	41	0	6	1.14286	2.23	201.76	0	0	0	0	0	0	0	0	0	0	0	0
67	11	0	5	25	2	2012-08-19	6	1	0	0	21:30:00	0	0	0	0	0	0	1	1	0	3	1	0	19.49	41	0	4.85714	1.57143	4.04	185.31	0	0	0	0	0	1	0	0	0	0	0	0
67	11	0	6	36	3	2012-08-20	2	0	0	1	21:30:00	1	0	0	0	0	0	0	1	0	3	1	0	19.49	41	0	5.71429	1.42857	8.03	141.439	0	0	0	0	0	0	0	0	0	0	0	0
67	11	0	7	49	3	2012-08-20	4	0	1	0	21:30:00	1	0	0	0	0	0	0	1	0	3	1	0	19.49	41	0	5.42857	1.14286	1.74	271.54	0	0	0	0	1	0	0	0	0	0	0	0
67	11	0	8	64	3	2012-08-20	6	1	0	0	21:30:00	1	0	0	0	0	0	0	1	0	3	1	0	19.49	41	0	5.28571	1.42857	0.74	374.3	0	0	0	0	0	1	0	0	0	0	0	0
67	11	0	9	81	4	2012-08-21	2	0	0	1	21:30:00	0	1	0	0	0	0	0	1	0	3	1	0	19.49	41	0	5.28571	1	6.64	156.13	0	0	0	0	0	0	0	0	0	0	0	0
67	11	0	10	100	4	2012-08-21	4	0	1	0	21:30:00	0	1	0	0	0	0	0	1	0	3	1	0	19.49	41	0	4.57143	1.57143	1.94	355.88	0	0	0	0	0	0	1	0	0	0	0	0
67	11	0	11	121	4	2012-08-21	6	1	0	0	21:30:00	0	1	0	0	0	0	0	1	0	3	1	0	19.49	41	0	5.14286	1.14286	0.59	319.36	0	0	0	0	0	0	0	0	0	0	0	0
67	11	0	12	144	5	2012-08-22	2	0	0	1	21:30:00	0	0	1	0	0	0	0	1	0	3	1	0	19.49	41	0	6.14286	1.14286	3.99	186.01	0	0	0	0	0	0	1	0	0	0	0	0
67	11	0	13	169	5	2012-08-22	4	0	1	0	21:30:00	0	0	1	0	0	0	0	1	0	3	1	0	19.49	41	0	5.14286	1	1.34	479.73	0	0	0	0	0	0	0	0	0	0	0	0
67	11	0	14	196	5	2012-08-22	6	1	0	0	21:30:00	0	0	1	0	0	0	0	1	0	3	1	0	19.49	41	0	5.85714	1	0.59	393.2	0	0	0	0	1	0	0	0	0	0	0	0
67	11	0	15	225	6	2012-08-23	2	0	0	1	21:30:00	0	0	0	1	0	0	0	1	0	3	1	0	19.49	41	0	5.57143	1	7.12	143.277	0	0	0	0	0	0	0	0	0	0	0	0
67	11	0	16	256	6	2012-08-23	4	0	1	0	21:30:00	0	0	0	1	0	0	0	1	0	3	1	0	19.49	41	0	5.42857	1	2.09	277.53	0	0	0	0	1	0	0	0	0	0	0	0
67	11	0	17	289	6	2012-08-23	6	1	0	0	21:30:00	0	0	0	1	0	0	0	1	0	3	1	0	19.49	41	0	5.14286	1.28571	1.29	372.51	0	0	0	0	1	0	1	0	0	0	0	0
67	11	0	18	324	7	2012-08-24	2	0	0	1	21:30:00	0	0	0	0	1	0	0	1	0	3	1	0	19.49	41	0	5.57143	1.14286	6.18	129.409	0	0	0	0	0	0	0	0	0	0	0	0
67	11	0	19	361	7	2012-08-24	4	0	1	0	21:30:00	0	0	0	0	1	0	0	1	0	3	1	0	19.49	41	0	5.45486	1.18364	1.8	301.07	0	0	0	0	0	0	0	0	0	0	0	0
67	11	0	20	400	7	2012-08-24	6	1	0	0	21:30:00	0	0	0	0	1	0	0	1	0	3	1	0	19.49	41	0	5.46063	1.17176	1.37294	455.344	0	0	0	0	0.63298	0.140929	0.254578	0	0	0	0	0
67	11	0	21	441	8	2012-08-25	2	0	0	1	21:30:00	0	0	0	0	0	1	0	1	0	3	1	0	19.49	41	0	5.7104	1.1813	5.47	142.997	0	0	0	0	0.0215148	0.067167	0.111645	0	0	0	0	0
67	11	0	22	484	8	2012-08-25	4	0	1	0	21:30:00	0	0	0	0	0	1	0	1	0	3	1	0	19.49	41	0	5.44122	1.17307	2.96191	367.493	0	0	0	0	0.29824	0.138755	0.0937755	0	0	0	0	0
67	11	0	23	529	8	2012-08-25	6	1	0	0	21:30:00	0	0	0	0	0	1	0	1	0	3	1	0	19.49	41	0	5.44784	1.16148	1.02	412.62	0	0	0	0	0.635197	0.133766	0.256196	0	0	0	0	0
67	11	0	24	576	9	2012-08-26	2	0	0	1	21:30:00	0	0	0	0	0	0	1	1	0	3	1	0	19.49	41	0	5.6004	1.17282	6.05419	62.1702	0	0	0	0	-0.170871	0.211183	0.0255431	0	0	0	0	0
67	11	0	25	625	9	2012-08-26	4	0	1	0	21:30:00	0	0	0	0	0	0	1	1	0	3	1	0	19.49	41	0	5.33208	1.16489	1.71595	333.116	0	0	0	0	0.105971	0.283025	0.00768787	0	0	0	0	0
67	11	0	26	676	9	2012-08-26	6	1	0	0	21:30:00	0	0	0	0	0	0	1	1	0	3	1	0	19.49	41	0	5.33955	1.15359	0.59	350.72	0	0	0	0	0.443046	0.278289	0.170122	0	0	0	0	0
67	11	0	27	729	10	2012-08-27	2	0	0	1	21:30:00	1	0	0	0	0	0	0	1	0	3	1	0	19.49	41	0	5.68907	1.16223	9.07	100.689	0	0	0	0	0.0265354	0.0541079	0.114951	0	0	0	0	0
67	11	0	28	784	10	2012-08-27	4	0	1	0	21:30:00	1	0	0	0	0	0	0	1	0	3	1	0	19.49	41	0	5.4216	1.1546	3.43	286.28	0	0	0	0	0.303496	0.126203	0.0971097	0	0	0	0	0
67	11	0	29	841	10	2012-08-27	6	1	0	0	21:30:00	1	0	0	0	0	0	0	1	0	3	1	0	19.49	41	0	5.42992	1.1436	0.9	369.14	0	0	0	0	0.640688	0.121721	0.259558	0	0	0	0	0
67	11	0	30	900	11	2012-08-28	2	0	0	1	21:30:00	0	1	0	0	0	0	0	1	0	3	1	0	19.49	41	0	4.57143	1.14286	5.1	138.845	0	0	0	0	0	1	0	0	0	0	0	0
67	11	0	31	961	11	2012-08-28	4	0	1	0	21:30:00	0	1	0	0	0	0	0	1	0	3	1	0	19.49	41	0	4.71429	1	2.28	318.31	0	0	0	0	0	0	0	0	0	0	0	0
67	11	0	32	1024	11	2012-08-28	6	1	0	0	21:30:00	0	1	0	0	0	0	0	1	0	3	1	0	19.49	41	0	4.42857	1.14286	2.71	364.46	0	0	0	0	1	0	0	0	0	0	0	0
67	11	0	33	1089	12	2012-08-29	2	0	0	1	21:30:00	0	0	1	0	0	0	0	1	0	3	1	0	19.49	41	0	3.85714	1.28571	8.4	114.74	0	0	0	0	0	0	0	0	0	0	0	0
67	11	0	34	1156	12	2012-08-29	4	0	1	0	21:30:00	0	0	1	0	0	0	0	1	0	3	1	0	19.49	41	0	3.85714	1	6.08	245.68	0	0	0	0	0	1	0	0	0	0	0	0
67	11	0	35	1225	12	2012-08-29	6	1	0	0	21:30:00	0	0	1	0	0	0	0	1	0	3	1	0	19.49	41	0	4.57143	1	0.58	551.57	0	0	0	0	0	1	0	0	0	0	0	0
67	11	0	36	1296	13	2012-08-30	2	0	0	1	21:30:00	0	0	0	1	0	0	0	1	0	3	1	0	19.49	41	0	5.28571	1.14286	9.8	244.33	0	0	0	0	0	0	0	0	0	0	0	0
67	11	0	37	1369	13	2012-08-30	4	0	1	0	21:30:00	0	0	0	1	0	0	0	1	0	3	1	0	19.49	41	0	4.28571	1.57143	3.54	696.33	0	0	0	0	0	0	0	0	0	0	0	0
67	11	0	38	1444	13	2012-08-30	6	1	0	0	21:30:00	0	0	0	1	0	0	0	1	0	3	1	0	19.49	41	0	5.71429	1.14286	1.39	577.03	0	0	0	0	1	0	1	0	0	0	0	0
67	11	0	39	1521	14	2012-08-31	2	0	0	1	21:30:00	0	0	0	0	1	0	0	1	0	3	1	0	19.49	41	0	5.14286	1	10.09	78.023	0	0	0	0	0	0	0	1	0	0	0	0
67	11	0	40	1600	14	2012-08-31	4	0	1	0	21:30:00	0	0	0	0	1	0	0	1	0	3	1	0	19.49	41	0	5.42857	1	2.19	519.76	0	0	0	0	0	0	0	0	0	0	0	0
67	11	0	41	1681	14	2012-08-31	6	1	0	0	21:30:00	0	0	0	0	1	0	0	1	0	3	1	0	19.49	41	0	6	1.14286	0.88	930.59	0	0	0	0	1	0	0	0	0	0	0	0
67	11	0	42	1764	15	2012-09-01	2	0	0	1	21:30:00	0	0	0	0	0	1	0	1	0	3	1	0	19.49	41	0	5.57143	1	19.64	282.3	0	0	0	0	0	0	1	0	0	0	0	0
67	11	0	43	1849	15	2012-09-01	4	0	1	0	21:30:00	0	0	0	0	0	1	0	1	0	3	1	0	19.49	41	0	4.85714	1.42857	1.71	313.19	0	0	0	0	0	1	0	0	0	0	0	0
67	11	0	44	1936	15	2012-09-01	6	1	0	0	21:30:00	0	0	0	0	0	1	0	1	0	3	1	0	19.49	41	0	5.28571	1	0.62	1078.07	0	0	0	0	1	0	0	0	0	0	0	0
67	11	0	45	2025	16	2012-09-02	2	0	0	1	21:30:00	0	0	0	0	0	0	1	1	0	3	1	0	19.49	41	0	5.42857	1.14286	3.23	78.526	0	0	0	0	0	0	0	1	0	0	0	0
67	11	0	46	2116	16	2012-09-02	4	0	1	0	21:30:00	0	0	0	0	0	0	1	1	0	3	1	0	19.49	41	0	5.42857	1	1.01	610.41	0	0	0	0	0	0	0	0	0	0	0	0
67	11	0	47	2209	16	2012-09-02	6	1	0	0	21:30:00	0	0	0	0	0	0	1	1	0	3	1	0	19.49	41	0	5.57143	1.14286	0.55	316.25	0	0	0	0	0	0	0	0	0	0	0	0
67	11	0	48	2304	17	2012-09-03	2	0	0	1	21:30:00	1	0	0	0	0	0	0	1	0	3	1	0	19.49	41	0	6.28571	1	5.74	132.589	0	0	0	0	0	0	0	0	0	0	0	0
67	11	0	49	2401	17	2012-09-03	4	0	1	0	21:30:00	1	0	0	0	0	0	0	1	0	3	1	0	19.49	41	0	5.71429	1	1.93	287.99	0	0	0	0	0	0	0	0	0	0	0	0
67	11	0	50	2500	17	2012-09-03	6	1	0	0	21:30:00	1	0	0	0	0	0	0	1	0	3	1	0	19.49	41	0	5.85714	1.14286	0.76	570.2	0	0	0	0	0	0	1	0	0	0	0	0
67	11	0	51	2601	18	2012-09-04	2	0	0	1	21:30:00	0	1	0	0	0	0	0	1	0	3	1	0	19.49	41	0	6	1.14286	5.86	145.35	0	0	0	0	0	0	0	0	0	0	0	0
67	11	0	52	2704	18	2012-09-04	4	0	1	0	21:30:00	0	1	0	0	0	0	0	1	0	3	1	0	19.49	41	0	4.91435	1.17418	3.24845	457.699	0	0	0	0	0.17484	0.112699	0.0763097	0	0	0	0	0
67	11	0	53	2809	18	2012-09-04	6	1	0	0	21:30:00	0	1	0	0	0	0	0	1	0	3	1	0	19.49	41	0	4.92948	1.16557	1.69847	557.635	0	0	0	0	0.512973	0.110246	0.238871	0	0	0	0	0
67	11	0	54	2916	19	2012-09-05	2	0	0	1	21:30:00	0	0	1	0	0	0	0	1	0	3	1	0	19.49	41	0	6.14286	1.14286	6.87	1107.81	0	0	0	0	0	1	0	0	0	0	0	0
67	11	0	55	3025	19	2012-09-05	4	0	1	0	21:30:00	0	0	1	0	0	0	0	1	0	3	1	0	19.49	41	0	5.71429	1.14286	2.03	1310.67	0	0	0	0	1	0	0	0	0	0	0	0
67	11	0	56	3136	19	2012-09-05	6	1	0	0	21:30:00	0	0	1	0	0	0	0	1	0	3	1	0	19.49	41	0	4.57143	1	1.4	648.82	0	0	0	0	0	0	0	0	0	0	0	0
67	11	0	57	3249	20	2012-09-06	2	0	0	1	21:30:00	0	0	0	1	0	0	0	1	0	3	1	0	19.49	41	0	6	1.14286	6.64	164.8	0	0	0	0	0	0	0	0	0	0	0	0
67	11	0	58	3364	20	2012-09-06	4	0	1	0	21:30:00	0	0	0	1	0	0	0	1	0	3	1	0	19.49	41	0	6.14286	1.14286	1.82	322.64	0	0	0	0	1	0	0	0	0	0	0	0
67	11	0	59	3481	20	2012-09-06	6	1	0	0	21:30:00	0	0	0	1	0	0	0	1	0	3	1	0	19.49	41	0	5.42857	1.14286	0.97	686.31	0	0	0	0	1	0	1	0	0	0	0	0
67	11	0	60	3600	21	2012-09-07	2	0	0	1	21:30:00	0	0	0	0	1	0	0	1	0	3	1	0	19.49	41	0	6	1.14286	9.18	143.482	0	0	0	0	0	0	0	0	0	0	0	0
67	11	0	61	3721	21	2012-09-07	4	0	1	0	21:30:00	0	0	0	0	1	0	0	1	0	3	1	0	19.49	41	0	6.14286	1.28571	3.58	463.72	0	0	0	0	1	0	0	0	0	0	0	0
67	11	0	62	3844	21	2012-09-07	6	1	0	0	21:30:00	0	0	0	0	1	0	0	1	0	3	1	0	19.49	41	0	5.51396	1.10916	1.92652	622.579	0	0	0	0	0.696103	0.109866	0.281082	0	0	0	0	0
67	11	0	63	3969	22	2012-09-08	2	0	0	1	21:30:00	0	0	0	0	0	1	0	1	0	3	1	0	19.49	41	0	6.14286	1	7.14	85.985	0	0	0	0	0	0	0	1	0	0	0	0
67	11	0	64	4096	22	2012-09-08	4	0	1	0	21:30:00	0	0	0	0	0	1	0	1	0	3	1	0	19.49	41	0	5.42857	1.14286	3.51711	534.316	0	0	0	0	0	1	0	0	0	0	0	0
67	11	0	65	4225	22	2012-09-08	6	1	0	0	21:30:00	0	0	0	0	0	1	0	1	0	3	1	0	19.49	41	0	5.57143	1.14286	0.91	394.95	0	0	0	0	1	0	1	0	0	0	0	0
67	11	0	66	4356	23	2012-09-09	2	0	0	1	21:30:00	0	0	0	0	0	0	1	1	0	3	1	0	19.49	41	0	6	1.14286	6.59	82.901	0	0	0	0	0	0	0	1	0	0	0	0
67	11	0	67	4489	23	2012-09-09	4	0	1	0	21:30:00	0	0	0	0	0	0	1	1	0	3	1	0	19.49	41	0	5.445	1.12313	2.27357	499.319	0	0	0	0	0.177323	0.269712	0.0351804	0	0	0	0	0
67	11	0	68	4624	23	2012-09-09	6	1	0	0	21:30:00	0	0	0	0	0	0	1	1	0	3	1	0	19.49	41	0	5.42857	1	1.53	667.28	0	0	0	0	1	0	0	0	0	0	0	0
67	11	0	69	4761	24	2012-09-10	2	0	0	1	21:30:00	1	0	0	0	0	0	0	1	0	3	1	0	19.49	41	0	6	1.14286	4.77	848.79	0	0	0	0	0	0	0	0	0	0	0	0
67	11	0	70	4900	24	2012-09-10	4	0	1	0	21:30:00	1	0	0	0	0	0	0	1	0	3	1	0	19.49	41	0	6.28571	1	2.82	376.36	0	0	0	0	0	0	0	0	0	0	0	0
67	11	0	71	5041	24	2012-09-10	6	1	0	0	21:30:00	1	0	0	0	0	0	0	1	0	3	1	0	19.49	41	0	5.59052	1.11852	2.04956	657.287	0	0	0	0	0.718623	0.122609	0.287842	0	0	0	0	0
67	11	0	72	5184	25	2012-09-11	2	0	0	1	21:30:00	0	1	0	0	0	0	0	1	0	3	1	0	19.49	41	0	5.57143	1.57143	5	228.32	0	0	0	0	0	0	0	0	0	0	0	0
67	11	0	73	5329	25	2012-09-11	4	0	1	0	21:30:00	0	1	0	0	0	0	0	1	0	3	1	0	19.49	41	0	5.42857	1.28571	11.47	613.56	0	0	0	0	0	0	0	0	0	0	0	0
67	11	0	74	5476	25	2012-09-11	6	1	0	0	21:30:00	0	1	0	0	0	0	0	1	0	3	1	0	19.49	41	0	5.09023	1.18116	1.98435	638.93	0	0	0	0	0.563049	0.134652	0.254348	0	0	0	0	0
67	11	0	75	5625	26	2012-09-12	2	0	0	1	21:30:00	0	0	1	0	0	0	0	1	0	3	1	0	19.49	41	0	6.85714	1	5.7	130.643	0	0	0	0	0	0	1	0	0	0	0	0
67	11	0	76	5776	26	2012-09-12	4	0	1	0	21:30:00	0	0	1	0	0	0	0	1	0	3	1	0	19.49	41	0	5.26651	1.06374	2.69	1147.58	0	0	0	0	0.316609	0.305657	0.139642	0	0	0	0	0
67	11	0	77	5929	26	2012-09-12	6	1	0	0	21:30:00	0	0	1	0	0	0	0	1	0	3	1	0	19.49	41	0	4.71429	1.14286	1.36212	880.308	0	0	0	0	1	0	0	0	0	0	0	0
67	11	0	78	6084	27	2012-09-13	2	0	0	1	21:30:00	0	0	0	1	0	0	0	1	0	3	1	0	19.49	41	0	6.14286	1.14286	10.84	232.6	0	0	0	0	0	0	0	0	0	0	0	0
67	11	0	79	6241	27	2012-09-13	4	0	1	0	21:30:00	0	0	0	1	0	0	0	1	0	3	1	0	19.49	41	0	5.66726	1.14185	3.72362	591.793	0	0	0	0	0.405125	0.142368	0.132295	0	0	0	0	0
67	11	0	80	6400	27	2012-09-13	6	1	0	0	21:30:00	0	0	0	1	0	0	0	1	0	3	1	0	19.49	41	0	5.69005	1.13592	2.17415	691.597	0	0	0	0	0.744316	0.142197	0.294983	0	0	0	0	0
67	11	0	81	6561	28	2012-09-14	2	0	0	1	21:30:00	0	0	0	0	1	0	0	1	0	3	1	0	19.49	41	0	4.57143	1.28571	8.41	157.62	0	0	0	0	0	0	0	1	0	0	0	0
67	11	0	82	6724	28	2012-09-14	4	0	1	0	21:30:00	0	0	0	0	1	0	0	1	0	3	1	0	19.49	41	0	5.28571	1.28571	2.82	503.23	0	0	0	0	1	0	0	0	0	0	0	0
67	11	0	83	6889	28	2012-09-14	6	1	0	0	21:30:00	0	0	0	0	1	0	0	1	0	3	1	0	19.49	41	0	5.72834	1.14351	2.21603	702.945	0	0	0	0	0.753586	0.150248	0.297449	0	0	0	0	0
67	11	0	84	7056	29	2012-09-15	2	0	0	1	21:30:00	0	0	0	0	0	1	0	1	0	3	1	0	19.49	41	0	5	1	8.8	78.483	0	0	0	0	0	0	0	0	0	0	0	0
67	11	0	85	7225	29	2012-09-15	4	0	1	0	21:30:00	0	0	0	0	0	1	0	1	0	3	1	0	19.49	41	0	5.74468	1.15733	3.80743	614.475	0	0	0	0	0.423783	0.158724	0.137239	0	0	0	0	0
67	11	0	86	7396	29	2012-09-15	6	1	0	0	21:30:00	0	0	0	0	0	1	0	1	0	3	1	0	19.49	41	0	6	1	2.98	809.11	0	0	0	0	0	1	0	0	0	0	0	0
67	11	0	87	7569	30	2012-09-16	2	0	0	1	21:30:00	0	0	0	0	0	0	1	1	0	3	1	0	19.49	41	0	5.42857	1	7.4	99.56	0	0	0	0	0	0	0	0	0	0	0	0
67	11	0	88	7744	30	2012-09-16	4	0	1	0	21:30:00	0	0	0	0	0	0	1	1	0	3	1	0	19.49	41	0	5.42857	1.14286	1.24	426.45	0	0	0	0	0	1	1	0	0	0	0	0
67	11	0	89	7921	30	2012-09-16	6	1	0	0	21:30:00	0	0	0	0	0	0	1	1	0	3	1	0	19.49	41	0	5.85714	1.14286	0.52	1230.79	0	0	0	0	1	0	0	0	0	0	0	0
93	11	1	0	0	1	2013-04-06	2	0	0	1	21:30:00	0	0	0	0	0	1	0	1	0	20	2	0	22.28	41	0	3.76301	1.56339	4.688	106.572	0.192581	0	0	0	0.231806	0.412582	-0.0775008	0	0	0	0	0
93	11	1	1	1	1	2013-04-06	4	0	1	0	21:30:00	0	0	0	0	0	1	0	1	0	20	2	0	22.28	41	0	3.85714	1.28571	2.867	163.31	1	0	0	0	0	1	0	0	0	0	0	0
93	11	1	2	4	1	2013-04-06	6	1	0	0	21:30:00	0	0	0	0	0	1	0	1	0	20	2	0	22.28	41	0	2.71429	2.28571	0.3606	113.01	0	0	0	0	1	0	0	0	0	0	0	0
93	11	1	3	9	2	2013-04-07	2	0	0	1	21:30:00	0	0	0	0	0	0	1	1	0	20	2	0	22.28	41	0	3.42857	1.85714	4.78	96.192	0	0	0	0	1	0	0	0	0	0	0	0
93	11	1	4	16	2	2013-04-07	4	0	1	0	21:30:00	0	0	0	0	0	0	1	1	0	20	2	0	22.28	41	0	5.14286	1.71429	2.001	216.26	1	0	0	0	0	0	0	0	0	0	0	0
93	11	1	5	25	2	2013-04-07	6	1	0	0	21:30:00	0	0	0	0	0	0	1	1	0	20	2	0	22.28	41	0	4.28571	1.71429	0.6561	181.88	0	0	0	0	0	1	0	0	0	0	0	0
93	11	1	6	36	3	2013-04-08	2	0	0	1	21:30:00	1	0	0	0	0	0	0	1	0	20	2	0	22.28	41	0	4.14286	1.14286	5.732	134.422	0	0	0	0	0	0	0	1	0	0	0	0
93	11	1	7	49	3	2013-04-08	4	0	1	0	21:30:00	1	0	0	0	0	0	0	1	0	20	2	0	22.28	41	0	3.42857	1.71429	1.025	207	0	0	0	0	0	1	0	0	0	0	0	0
93	11	1	8	64	3	2013-04-08	6	1	0	0	21:30:00	1	0	0	0	0	0	0	1	0	20	2	0	22.28	41	0	4.85714	1.57143	0.7015	104.67	0	0	0	0	0	1	0	0	0	0	0	0
93	11	1	9	81	4	2013-04-09	2	0	0	1	21:30:00	0	1	0	0	0	0	0	1	0	20	2	0	22.28	41	0	4.14286	1.42857	2.597	103.013	0	0	0	0	0	0	1	0	0	0	0	0
93	11	1	10	100	4	2013-04-09	4	0	1	0	21:30:00	0	1	0	0	0	0	0	1	0	20	2	0	22.28	41	0	4.57143	1.28571	6.392	225.88	1	0	0	0	0	1	0	0	0	0	0	0
93	11	1	11	121	4	2013-04-09	6	1	0	0	21:30:00	0	1	0	0	0	0	0	1	0	20	2	0	22.28	41	0	4.28571	1.14286	0.5176	175.74	0	0	0	0	0	0	0	0	0	0	0	0
93	11	1	12	144	5	2013-04-10	2	0	0	1	21:30:00	0	0	1	0	0	0	0	1	0	20	2	0	22.28	41	0	3.42857	1	5.796	139.419	0	0	0	0	0	0	0	0	0	0	0	0
93	11	1	13	169	5	2013-04-10	4	0	1	0	21:30:00	0	0	1	0	0	0	0	1	0	20	2	0	22.28	41	0	4.42857	1	2.459	238.12	0	0	0	0	0	0	0	0	0	0	0	0
93	11	1	14	196	5	2013-04-10	6	1	0	0	21:30:00	0	0	1	0	0	0	0	1	0	20	2	0	22.28	41	0	4.14286	1.42857	0.5182	322.55	0	0	0	0	0	0	0	0	0	0	0	0
93	11	1	15	225	6	2013-04-11	2	0	0	1	21:30:00	0	0	0	1	0	0	0	1	0	20	2	0	22.28	41	0	4.42857	1.14286	7.522	199.56	0	0	0	0	0	0	0	0	0	0	0	0
93	11	1	16	256	6	2013-04-11	4	0	1	0	21:30:00	0	0	0	1	0	0	0	1	0	20	2	0	22.28	41	0	4	1	1.543	208.42	0	0	0	0	0	0	0	0	0	0	0	0
93	11	1	17	289	6	2013-04-11	6	1	0	0	21:30:00	0	0	0	1	0	0	0	1	0	20	2	0	22.28	41	0	3.94804	1.60811	0.4289	156.72	-0.0205959	0	0	0	0.310679	0.670402	0.113068	0	0	0	0	0
93	11	1	18	324	7	2013-04-12	2	0	0	1	21:30:00	0	0	0	0	1	0	0	1	0	20	2	0	22.28	41	0	4	1	4.87	157.3	0	0	0	0	0	0	0	0	0	0	0	0
93	11	1	19	361	7	2013-04-12	4	0	1	0	21:30:00	0	0	0	0	1	0	0	1	0	20	2	0	22.28	41	0	4.57143	1.42857	1.96	157.93	0	0	0	0	1	1	0	0	0	0	0	0
93	11	1	20	400	7	2013-04-12	6	1	0	0	21:30:00	0	0	0	0	1	0	0	1	0	20	2	0	22.28	41	0	4.28571	2	0.4626	139.822	0	0	0	0	0	1	0	0	0	0	0	0
93	11	1	21	441	8	2013-04-13	2	0	0	1	21:30:00	0	0	0	0	0	1	0	1	0	20	2	0	22.28	41	0	4.71429	1.14286	2.261	165.76	0	0	0	0	1	0	0	0	0	0	0	0
93	11	1	22	484	8	2013-04-13	4	0	1	0	21:30:00	0	0	0	0	0	1	0	1	0	20	2	0	22.28	41	0	4	1	1.069	156.59	0	0	0	0	1	0	0	0	0	0	0	0
93	11	1	23	529	8	2013-04-13	6	1	0	0	21:30:00	0	0	0	0	0	1	0	1	0	20	2	0	22.28	41	0	3.71429	2.42857	0.4039	187.36	0	0	0	0	1	0	0	0	0	0	0	0
93	11	1	24	576	9	2013-04-14	2	0	0	1	21:30:00	0	0	0	0	0	0	1	1	0	20	2	0	22.28	41	0	3.14286	1.14286	3.523	79.405	0	0	0	0	0	0	0	1	0	0	0	0
93	11	1	25	625	9	2013-04-14	4	0	1	0	21:30:00	0	0	0	0	0	0	1	1	0	20	2	0	22.28	41	0	4.42857	1.28571	2.749	159.31	1	0	0	0	1	0	0	0	0	0	0	0
93	11	1	26	676	9	2013-04-14	6	1	0	0	21:30:00	0	0	0	0	0	0	1	1	0	20	2	0	22.28	41	0	3	2	0.6921	306.47	0	0	0	0	0	1	0	0	0	0	0	0
93	11	1	27	729	10	2013-04-15	2	0	0	1	21:30:00	1	0	0	0	0	0	0	1	0	20	2	0	22.28	41	0	4.42857	1.14286	2.355	137.919	0	0	0	0	0	1	0	0	0	0	0	0
93	11	1	28	784	10	2013-04-15	4	0	1	0	21:30:00	1	0	0	0	0	0	0	1	0	20	2	0	22.28	41	0	4.42857	1.28571	0.8148	180.99	1	0	0	0	0	1	0	0	0	0	0	0
93	11	1	29	841	10	2013-04-15	6	1	0	0	21:30:00	1	0	0	0	0	0	0	1	0	20	2	0	22.28	41	0	4.14286	1.28571	0.7102	227.75	0	0	0	0	0	1	0	0	0	0	0	0
93	11	1	30	900	11	2013-04-16	2	0	0	1	21:30:00	0	1	0	0	0	0	0	1	0	20	2	0	22.28	41	0	4.71429	1.28571	4.089	179.57	0	0	0	0	0	0	0	0	0	0	0	0
93	11	1	31	961	11	2013-04-16	4	0	1	0	21:30:00	0	1	0	0	0	0	0	1	0	20	2	0	22.28	41	0	4.85714	1.28571	0.9553	167.41	0	0	0	0	0	1	0	0	0	0	0	0
93	11	1	32	1024	11	2013-04-16	6	1	0	0	21:30:00	0	1	0	0	0	0	0	1	0	20	2	0	22.28	41	0	3.14286	2.85714	0.72	163.45	0	0	0	0	0	0	0	0	0	0	0	0
93	11	1	33	1089	12	2013-04-17	2	0	0	1	21:30:00	0	0	1	0	0	0	0	1	0	20	2	0	22.28	41	0	4.14286	1	1.839	147.5	0	0	0	0	0	0	1	0	0	0	0	0
93	11	1	34	1156	12	2013-04-17	4	0	1	0	21:30:00	0	0	1	0	0	0	0	1	0	20	2	0	22.28	41	0	4.42857	1	1.845	155.92	0	0	0	0	0	1	0	0	0	0	0	0
93	11	1	35	1225	12	2013-04-17	6	1	0	0	21:30:00	0	0	1	0	0	0	0	1	0	20	2	0	22.28	41	0	3.57143	1.14286	0.6813	190.16	0	0	0	0	0	0	0	0	0	0	0	0
93	11	1	36	1296	13	2013-04-18	2	0	0	1	21:30:00	0	0	0	1	0	0	0	1	0	20	2	0	22.28	41	0	3.85714	1.28571	2.285	178.9	0	0	0	0	0	1	0	0	0	0	0	0
93	11	1	37	1369	13	2013-04-18	4	0	1	0	21:30:00	0	0	0	1	0	0	0	1	0	20	2	0	22.28	41	0	3.71429	1	2.293	267.38	0	0	0	0	0	1	0	0	0	0	0	0
93	11	1	38	1444	13	2013-04-18	6	1	0	0	21:30:00	0	0	0	1	0	0	0	1	0	20	2	0	22.28	41	0	3.14286	1.57143	0.587	134.424	0	0	0	0	1	1	1	0	0	0	0	0
93	11	1	39	1521	14	2013-04-19	2	0	0	1	21:30:00	0	0	0	0	1	0	0	1	0	20	2	0	22.28	41	0	4.14286	1.14286	2.364	125.224	0	0	0	0	0	0	0	0	0	0	0	0
93	11	1	40	1600	14	2013-04-19	4	0	1	0	21:30:00	0	0	0	0	1	0	0	1	0	20	2	0	22.28	41	0	4.42857	1.28571	2.216	197.78	0	0	0	0	0	1	0	0	0	0	0	0
93	11	1	41	1681	14	2013-04-19	6	1	0	0	21:30:00	0	0	0	0	1	0	0	1	0	20	2	0	22.28	41	0	3.71429	1.42857	0.5086	170.71	0	0	0	0	0	1	0	0	0	0	0	0
93	11	1	42	1764	15	2013-04-20	2	0	0	1	21:30:00	0	0	0	0	0	1	0	1	0	20	2	0	22.28	41	0	4.57143	1.28571	4.312	190.88	0	0	0	0	1	0	0	0	0	0	0	0
93	11	1	43	1849	15	2013-04-20	4	0	1	0	21:30:00	0	0	0	0	0	1	0	1	0	20	2	0	22.28	41	0	5.14286	1.14286	1.93	279.62	1	0	0	0	0	1	0	0	0	0	0	0
93	11	1	44	1936	15	2013-04-20	6	1	0	0	21:30:00	0	0	0	0	0	1	0	1	0	20	2	0	22.28	41	0	4.28571	1.57143	0.5672	178.81	0	0	0	0	0	1	0	0	0	0	0	0
93	11	1	45	2025	16	2013-04-21	2	0	0	1	21:30:00	0	0	0	0	0	0	1	1	0	20	2	0	22.28	41	0	3.85714	1.42857	2.631	147.493	0	0	0	0	1	0	0	0	0	0	0	0
93	11	1	46	2116	16	2013-04-21	4	0	1	0	21:30:00	0	0	0	0	0	0	1	1	0	20	2	0	22.28	41	0	4.28571	1.28571	2.489	130.96	0	0	0	0	1	0	0	0	0	0	0	0
93	11	1	47	2209	16	2013-04-21	6	1	0	0	21:30:00	0	0	0	0	0	0	1	1	0	20	2	0	22.28	41	0	5.28571	1.14286	1.013	190.03	0	0	0	0	0	1	0	0	0	0	0	0
93	11	1	48	2304	17	2013-04-22	2	0	0	1	21:30:00	1	0	0	0	0	0	0	1	0	20	2	0	22.28	41	0	5	1.28571	8.816	125.705	0	0	0	0	0	0	0	0	0	0	0	0
93	11	1	49	2401	17	2013-04-22	4	0	1	0	21:30:00	1	0	0	0	0	0	0	1	0	20	2	0	22.28	41	0	5.14286	1.14286	1.358	113.807	1	0	0	0	1	0	0	0	0	0	0	0
93	11	1	50	2500	17	2013-04-22	6	1	0	0	21:30:00	1	0	0	0	0	0	0	1	0	20	2	0	22.28	41	0	4.71429	1.14286	0.6218	174.09	0	0	0	0	0	0	0	0	0	0	0	0
93	11	1	51	2601	18	2013-04-23	2	0	0	1	21:30:00	0	1	0	0	0	0	0	1	0	20	2	0	22.28	41	0	5	1.14286	2.211	277.88	0	0	0	0	0	0	1	0	0	0	0	0
93	11	1	52	2704	18	2013-04-23	4	0	1	0	21:30:00	0	1	0	0	0	0	0	1	0	20	2	0	22.28	41	0	4.42857	1.57143	1.471	115.228	0	0	0	0	0	0	0	0	0	0	0	0
93	11	1	53	2809	18	2013-04-23	6	1	0	0	21:30:00	0	1	0	0	0	0	0	1	0	20	2	0	22.28	41	0	4.85714	1.14286	2.591	291.29	0	0	0	0	1	0	0	0	0	0	0	0
93	11	1	54	2916	19	2013-04-24	2	0	0	1	21:30:00	0	0	1	0	0	0	0	1	0	20	2	0	22.28	41	0	4.71429	1.14286	5.714	191.1	0	0	0	0	1	0	0	0	0	0	0	0
93	11	1	55	3025	19	2013-04-24	4	0	1	0	21:30:00	0	0	1	0	0	0	0	1	0	20	2	0	22.28	41	0	5	1.28571	1.266	125.545	0	0	0	0	0	0	0	0	0	0	0	0
93	11	1	56	3136	19	2013-04-24	6	1	0	0	21:30:00	0	0	1	0	0	0	0	1	0	20	2	0	22.28	41	0	5	1.57143	0.4567	202.45	0	0	0	0	1	0	0	0	0	0	0	0
93	11	1	57	3249	20	2013-04-25	2	0	0	1	21:30:00	0	0	0	1	0	0	0	1	0	20	2	0	22.28	41	0	4.28571	1.28571	1.766	138.934	1	0	0	0	0	1	0	0	0	0	0	0
93	11	1	58	3364	20	2013-04-25	4	0	1	0	21:30:00	0	0	0	1	0	0	0	1	0	20	2	0	22.28	41	0	4.89169	1.18507	0.8503	129.713	0.473099	0	0	0	0.539995	0.556825	0.0292774	0	0	0	0	0
93	11	1	59	3481	20	2013-04-25	6	1	0	0	21:30:00	0	0	0	1	0	0	0	1	0	20	2	0	22.28	41	0	5	1	0.5585	76.315	0	0	0	0	0	0	1	0	0	0	0	0
93	11	1	60	3600	21	2013-04-26	2	0	0	1	21:30:00	0	0	0	0	1	0	0	1	0	20	2	0	22.28	41	0	4.6796	1.21213	3.10121	161.143	0.119036	0	0	0	0.540703	0.312654	0.0235461	0	0	0	0	0
93	11	1	61	3721	21	2013-04-26	4	0	1	0	21:30:00	0	0	0	0	1	0	0	1	0	20	2	0	22.28	41	0	5.42857	1.28571	1.172	237.63	1	0	0	0	0	1	0	0	0	0	0	0
93	11	1	62	3844	21	2013-04-26	6	1	0	0	21:30:00	0	0	0	0	1	0	0	1	0	20	2	0	22.28	41	0	5	1.57143	0.3942	185.09	0	0	0	0	1	0	0	0	0	0	0	0
93	11	1	63	3969	22	2013-04-27	2	0	0	1	21:30:00	0	0	0	0	0	1	0	1	0	20	2	0	22.28	41	0	5.14286	1.28571	1.714	154.5	0	0	0	0	0	1	0	0	0	0	0	0
93	11	1	64	4096	22	2013-04-27	4	0	1	0	21:30:00	0	0	0	0	0	1	0	1	0	20	2	0	22.28	41	0	5.28571	1.28571	1.004	240.7	0	0	0	0	1	0	0	0	0	0	0	0
93	11	1	65	4225	22	2013-04-27	6	1	0	0	21:30:00	0	0	0	0	0	1	0	1	0	20	2	0	22.28	41	0	5	1.28571	0.32	133.502	0	0	0	0	0	1	0	0	0	0	0	0
93	11	1	66	4356	23	2013-04-28	2	0	0	1	21:30:00	0	0	0	0	0	0	1	1	0	20	2	0	22.28	41	0	4.85714	1.57143	4.316	80.3	0	0	0	0	0	0	0	0	0	0	0	0
93	11	1	67	4489	23	2013-04-28	4	0	1	0	21:30:00	0	0	0	0	0	0	1	1	0	20	2	0	22.28	41	0	5	1.57143	1.848	197.64	1	0	0	0	1	0	0	0	0	0	0	0
93	11	1	68	4624	23	2013-04-28	6	1	0	0	21:30:00	0	0	0	0	0	0	1	1	0	20	2	0	22.28	41	0	4	1.57143	0.6868	276.28	0	0	0	0	0	0	0	0	0	0	0	0
93	11	1	69	4761	24	2013-04-29	2	0	0	1	21:30:00	1	0	0	0	0	0	0	1	0	20	2	0	22.28	41	0	5	1.14286	4.304	265.37	0	0	0	0	1	0	0	0	0	0	0	0
93	11	1	70	4900	24	2013-04-29	4	0	1	0	21:30:00	1	0	0	0	0	0	0	1	0	20	2	0	22.28	41	0	5	1.14286	1.543	212.29	0	0	0	0	0	0	1	0	0	0	0	0
93	11	1	71	5041	24	2013-04-29	6	1	0	0	21:30:00	1	0	0	0	0	0	0	1	0	20	2	0	22.28	41	0	5	1.28571	0.3304	205.88	0	0	0	0	1	0	0	0	0	0	0	0
93	11	1	72	5184	25	2013-04-30	2	0	0	1	21:30:00	0	1	0	0	0	0	0	1	0	20	2	0	22.28	41	0	4.57143	1.42857	13.01	102.484	0	0	0	0	0	0	0	0	0	0	0	0
93	11	1	73	5329	25	2013-04-30	4	0	1	0	21:30:00	0	1	0	0	0	0	0	1	0	20	2	0	22.28	41	0	5	1.28571	0.7994	158.64	0	0	0	0	1	1	0	0	0	0	0	0
93	11	1	74	5476	25	2013-04-30	6	1	0	0	21:30:00	0	1	0	0	0	0	0	1	0	20	2	0	22.28	41	0	4.85714	1.57143	0.3843	393.17	0	0	0	0	0	1	0	0	0	0	0	0
93	11	1	75	5625	26	2013-05-01	2	0	0	1	21:30:00	0	0	1	0	0	0	0	1	0	20	2	0	22.28	41	0	4.85714	1.57143	4.53	157.66	0	0	0	0	1	0	0	0	0	0	0	0
93	11	1	76	5776	26	2013-05-01	4	0	1	0	21:30:00	0	0	1	0	0	0	0	1	0	20	2	0	22.28	41	0	5	1.28571	1.742	164.52	0	0	0	0	0	0	0	0	0	0	0	0
93	11	1	77	5929	26	2013-05-01	6	1	0	0	21:30:00	0	0	1	0	0	0	0	1	0	20	2	0	22.28	41	0	5	1.28571	0.2398	99.741	0	0	0	0	0	1	0	0	0	0	0	0
93	11	1	78	6084	27	2013-05-02	2	0	0	1	21:30:00	0	0	0	1	0	0	0	1	0	20	2	0	22.28	41	0	5.28571	1.28571	4.831	100.654	0	0	0	0	0	0	0	0	0	0	0	0
93	11	1	79	6241	27	2013-05-02	4	0	1	0	21:30:00	0	0	0	1	0	0	0	1	0	20	2	0	22.28	41	0	5.42857	1.42857	4.073	185.22	1	0	0	0	1	0	0	0	0	0	0	0
93	11	1	80	6400	27	2013-05-02	6	1	0	0	21:30:00	0	0	0	1	0	0	0	1	0	20	2	0	22.28	41	0	5	1.14286	0.506	116.256	0	0	0	0	0	1	1	0	0	0	0	0
93	11	1	81	6561	28	2013-05-03	2	0	0	1	21:30:00	0	0	0	0	1	0	0	1	0	20	2	0	22.28	41	0	5.28571	1.57143	8.167	64.506	0	0	0	0	0	0	0	1	0	0	0	0
93	11	1	82	6724	28	2013-05-03	4	0	1	0	21:30:00	0	0	0	0	1	0	0	1	0	20	2	0	22.28	41	0	4.57143	1	0.7375	259.4	0	0	0	0	0	1	0	0	0	0	0	0
93	11	1	83	6889	28	2013-05-03	6	1	0	0	21:30:00	0	0	0	0	1	0	0	1	0	20	2	0	22.28	41	0	4.57143	1.14286	0.5369	435.87	0	0	0	0	1	1	0	0	0	0	0	0
93	11	1	84	7056	29	2013-05-04	2	0	0	1	21:30:00	0	0	0	0	0	1	0	1	0	20	2	0	22.28	41	0	4.71429	1.28571	5.55	130.626	0	0	0	0	0	0	0	1	0	0	0	0
93	11	1	85	7225	29	2013-05-04	4	0	1	0	21:30:00	0	0	0	0	0	1	0	1	0	20	2	0	22.28	41	0	5	1.28571	1.443	137.581	1	0	0	0	1	0	0	0	0	0	0	0
93	11	1	86	7396	29	2013-05-04	6	1	0	0	21:30:00	0	0	0	0	0	1	0	1	0	20	2	0	22.28	41	0	4.71429	1.14286	1.24	352.42	0	0	0	0	0	1	0	0	0	0	0	0
93	11	1	87	7569	30	2013-05-05	2	0	0	1	21:30:00	0	0	0	0	0	0	1	1	0	20	2	0	22.28	41	0	4.85714	1.28571	1.819	121.782	1	0	0	0	0	1	0	0	0	0	0	0
93	11	1	88	7744	30	2013-05-05	4	0	1	0	21:30:00	0	0	0	0	0	0	1	1	0	20	2	0	22.28	41	0	4.85714	1.28571	0.4468	367.07	0	0	0	0	0	1	0	0	0	0	0	0
93	11	1	89	7921	30	2013-05-05	6	1	0	0	21:30:00	0	0	0	0	0	0	1	1	0	20	2	0	22.28	41	0	4.71429	1.42857	0.4977	254.2	0	0	0	0	1	1	0	0	0	0	0	0
120	12	0	0	0	1	2013-06-21	2	0	0	1	22:30:00	0	0	0	0	1	0	0	1	0	0	8	0	24.69	44	0	3.14286	1	2.49	255.05	0	0	0	0	1	0	0	0	0	0	0	0
120	12	0	1	1	1	2013-06-21	4	0	1	0	22:30:00	0	0	0	0	1	0	0	1	0	0	8	0	24.69	44	0	2.42857	1	2.89	283.94	1	0	0	0	1	0	0	0	0	0	0	0
120	12	0	2	4	1	2013-06-21	6	1	0	0	22:30:00	0	0	0	0	1	0	0	1	0	0	8	0	24.69	44	0	3.28571	1.14286	0.51	142.28	0	0	1	1	0	0	0	0	0	0	0	0
120	12	0	3	9	2	2013-06-22	2	0	0	1	22:30:00	0	0	0	0	0	1	0	1	0	0	8	0	24.69	44	0	3.28571	1.42857	3.33	261.94	0	0	0	0	1	0	0	0	0	0	0	0
120	12	0	4	16	2	2013-06-22	4	0	1	0	22:30:00	0	0	0	0	0	1	0	1	0	0	8	0	24.69	44	0	3.42857	1.14286	3.22	320.01	1	1	0	0	1	0	0	0	0	0	0	0
120	12	0	5	25	2	2013-06-22	6	1	0	0	22:30:00	0	0	0	0	0	1	0	1	0	0	8	0	24.69	44	0	2.42857	1	0.54	439.54	0	0	0	0	1	0	0	0	0	0	0	0
120	12	0	6	36	3	2013-06-23	2	0	0	1	22:30:00	0	0	0	0	0	0	1	1	0	0	8	0	24.69	44	0	2.42857	1.28571	3.33	235.46	0	0	0	0	1	1	0	1	0	0	0	0
120	12	0	7	49	3	2013-06-23	4	0	1	0	22:30:00	0	0	0	0	0	0	1	1	0	0	8	0	24.69	44	0	2.42857	1.28571	3.24	297.18	1	0	0	0	1	0	0	0	0	0	0	0
120	12	0	8	64	3	2013-06-23	6	1	0	0	22:30:00	0	0	0	0	0	0	1	1	0	0	8	0	24.69	44	0	2.14286	1	0.47	351.13	1	0	1	0	0	0	0	0	0	0	0	0
120	12	0	9	81	4	2013-06-24	2	0	0	1	22:30:00	1	0	0	0	0	0	0	1	0	0	8	0	24.69	44	0	3	1.28571	2.49	274.87	0	0	0	0	1	0	0	0	0	0	0	0
120	12	0	10	100	4	2013-06-24	4	0	1	0	22:30:00	1	0	0	0	0	0	0	1	0	0	8	0	24.69	44	0	2.28571	1	1.37	261.67	1	0	0	0	0	0	0	0	0	0	0	0
120	12	0	11	121	4	2013-06-24	6	1	0	0	22:30:00	1	0	0	0	0	0	0	1	0	0	8	0	24.69	44	0	2	1	0.57	541.19	1	0	0	0	0	0	0	0	0	0	0	0
120	12	0	12	144	5	2013-06-25	2	0	0	1	22:30:00	0	1	0	0	0	0	0	1	0	0	8	0	24.69	44	0	2	1	1.74	336.41	1	0	0	0	0	1	0	0	0	0	0	0
120	12	0	13	169	5	2013-06-25	4	0	1	0	22:30:00	0	1	0	0	0	0	0	1	0	0	8	0	24.69	44	0	2	1.42857	1.8	342.45	0	0	0	0	1	0	0	0	0	0	0	0
120	12	0	14	196	5	2013-06-25	6	1	0	0	22:30:00	0	1	0	0	0	0	0	1	0	0	8	0	24.69	44	0	1.85714	1.14286	0.33	322.12	1	1	1	1	0	0	0	0	0	0	0	0
120	12	0	15	225	6	2013-06-26	2	0	0	1	22:30:00	0	0	1	0	0	0	0	1	0	0	8	0	24.69	44	0	1.71429	1	2.14	339.96	0	0	0	0	1	0	0	0	0	0	0	0
120	12	0	16	256	6	2013-06-26	4	0	1	0	22:30:00	0	0	1	0	0	0	0	1	0	0	8	0	24.69	44	0	2.28571	1	1.39	604.17	1	0	0	0	0	0	0	0	0	0	0	0
120	12	0	17	289	6	2013-06-26	6	1	0	0	22:30:00	0	0	1	0	0	0	0	1	0	0	8	0	24.69	44	0	1.42857	1	0.48	854.54	1	0	0	0	1	0	0	0	0	0	0	0
120	12	0	18	324	7	2013-06-27	2	0	0	1	22:30:00	0	0	0	1	0	0	0	1	0	0	8	0	24.69	44	0	2	1	3.64	304.93	0	0	0	0	1	0	0	0	0	0	0	0
[truncated: 701 more rows]
